# Supplementary material for: Evolutionary History of the Toll-Like Receptor Gene Family across Vertebrates
Source: Genome Biol Evol. 2019 Dec 4;12(1):3615–34. doi: 10.1093/gbe/evz266 (PMC6946030; doi:10.1093/gbe/evz266)
Supplement: evz266_Supplementary_Data [file evz266_supplementary_data.zip]

Archive with 14 entries (14 files):
- Supplementary Figure S1.pdf
- Supplementary Figure S2.pdf
- Supplementary Figure S3.pdf
- Supplementary Table S1.xlsx
- Supplementary Table S2.xlsx
- Supplementary Table S3.xlsx
- Supplementary Table S4.xlsx
- Supplementary Table S5.xlsx
- Supplementary Table S6.xlsx
- Supplementary Table S7.xlsx
- Supplementary Table S8.xlsx
- Supplementary text S1.docx
- Supplementary text S2.docx
- Suppl material legends.docx
