# Supplementary material for: Evolutionary History of the Toll-Like Receptor Gene Family across Vertebrates
Source: Genome Biol Evol. 2019 Dec 4;12(1):3615–34. doi: 10.1093/gbe/evz266 (PMC6946030; doi:10.1093/gbe/evz266)
Supplement: evz266_Supplementary_Data [file evz266_supplementary_data.zip › Supplementary Table S1.xlsx]

## Sheet: Table S1
Table S1: Metazoan species list and TLR homologs identified per species
Taxa	Latin name	Genome version	Accession/Scaffold number	Sequence identifier	TLR types	Domain architecture	aa Length	Query resources used for BLAST searches
Cnidaria	Acropora digitifera	Adig_1.1	XR_001564191.1	Acdi_TLR_1	mccTLR	LRR(9)+LRRCT+LRRNT+LRR(3)+LRRCT+TM+TIR	984	Tassia, et al. 2017
			XR_001564191.1	Acdi_TLR_2	sccTLR	LRR(2)+LRRCT+TM+TIR	372
			XR_001564191.1	Acdi_TLR_3	mccTLR	LRR+LRRCT+LRRNT+LRR(2)+LRRCT+TM+TIR	640
	Nematostella vectensis	ASM20922v1	XM_001637924.1	Neve_TLR	mccTLR	LRR(6)+LRRCT+LRRNT+LRR(2)+LRRCT+TM+TIR	968	Miller, et al. 2007
	Orbicella faveolata	ofav_dov_v1	XM_020767475.1	Orfa_Toll	mccTLR	LRR(7)+LRRCT+LRRNT+LRR(2)+LRRCT+TM+TIR	1029	Williams, et al. 2018
			XM_020767519.1	Orfa_TLR_1	TLR-like	LRR(3)+LRRCT+LRRNT+LRR(2)+LRRCT+TM	465
			XM_020747635.1	Orfa_TLR_2	sccTLR	LRR+TM+TIR	382
			XM_020747582.1	Orfa_TLR_3	TLR-like	LRR(5)+LRRNT+LRR(2)+LRRCT+TM	555
Nematoda	Caenorhabditis elegans	WBcel235	NM_001025812.3	Cael_Toll	TLR-like	LRR(13)+LRRCT+LRR(3)	1221	Pujol, et al. 2001; Irazoqui, et al. 2010
	Caenorhabditis briggsae	CB4	XM_002638800.1	Cabr_Toll	TLR-like	LRR(14)+LRRCT+LRR(3)	1215
Mollusca	Biomphalaria glabrata	ASM45736v1	XM_013215233.1	Bigl_TLR_1	TLR-like	LRR(3)+TM	562	Adema, et al. 2017
			XM_013222013.1	Bigl_TLR_2	TLR-like	LRR(5)+TM	982
			XM_013231743.1	Bigl_TLR_3	TLR-like	LRR(3)+TM	924
			XM_013231742.1	Bigl_TLR_4	TLR-like	TM	418
			XM_013218010.1	Bigl_TLR_5	TLR-like	LRR(2)	459
			XM_013218569.1	Bigl_TLR_6	TLR-like	LRR(3)	635
			XM_013206493.1	Bigl_TLR_7	TLR-like	LRR(5)	882
			XM_013206495.1	Bigl_TLR_8	TLR-like	LRR(4)+TM	635
			XM_013206496.1	Bigl_TLR_9	TLR-like	LRR(3)	713
			XM_013238682.1	Bigl_TLR_10	TLR-like	LRR(5)+TM	876
			XM_013221552.1	Bigl_TLR_11	TLR-like	LRRNT+LRR(5)+TM	876
			XM_013233231.1	Bigl_TLR_12	TLR-like	LRR(3)+TM	626
			XM_013231338.1	Bigl_TLR_13	TLR-like	LRR(5)+TM	896
			XM_013240400.1	Bigl_TLR_14	TLR-like	LRR(4)+TM	885
			XM_013228834.1	Bigl_TLR_15	TLR-like	LRRNT+LRR(7)+TM	1032
			XM_013233890.1	Bigl_TLR_16	TLR-like	LRRNT+LRR(8)+TM	947
			XM_013233892.1	Bigl_TLR_17	TLR-like	LRR(8)+TM	869
			XM_013233893.1	Bigl_TLR_18	TLR-like	LRR(7)+TM	898
			XM_013210446.1	Bigl_TLR_19	TLR-like	LRRNT+LRR(10)+TM	858
			XM_013226851.1	Bigl_TLR_20	TLR-like	LRRNT+LRR(5)+TM	851
			XM_013226522.1	Bigl_TLR_21	TLR-like	LRRCT+TM	691
			XM_013229366.1	Bigl_TLR_22	mccTLR	LRR(21)+LRRCT+LRRNT+LRR(4)+TM+TIR	1354
			XM_013227966.1	Bigl_TLR_23	mccTLR	LRR+LRRCT+LRRNT+LRR(2)+LRRCT+TM+TIR	848
	Crassostrea gigas	oyster_v9	XM_011415973.2	Crgi_TLR_1	TLR-like	LRRNT+LRR(18)+LRRCT+TM	876	Zhang, et al. 2011
			XM_020068775.1	Crgi_TLR_2	sccTLR	LRRNT+LRR(18)+LRRCT+TM+TIR	881
			XM_011434298.2	Crgi_TLR_3	sccTLR	LRRNT+LRR(18)+LRRCT+TM+TIR	877
			XM_020068776.1	Crgi_TLR_4	TLR-like	LRRNT+LRR(17)+LRRCT+TM	866
			XM_020068777.1	Crgi_TLR_5	TLR-like	LRRNT+LRR(18)+LRRCT+TM	858
			XM_020066660.1	Crgi_TLR_6	mccTLR	LRR(15)+LRRNT+LRR(4)+TM+TIR	1207
			XM_020064416.1	Crgi_TLR_7	TLR-like	LRR(13)+LRRCT+LRRNT+LRR(4)+TM	933
			XM_020064415.1	Crgi_TLR_8	TLR-like	LRR(13)+LRRNT+LRR(4)+TM	993
			XM_020066661.1	Crgi_TLR_9	TLR-like	LRR(14)+LRRCT+LRRNT+LRR(4)+TM	930
			XM_011438226.2	Crgi_TLR_10	TLR-like	LRR(18)+LRRNT+LRR(2)+TM	1216
Annelida	Helobdella robusta	Helobdella robusta v1.0	XM_009025142.1	Hero_TLR_1	TLR-like	LRR(5)+LRRCT+TM	753	Simakov, et al. 2013
			XM_009017681.1	Hero_TLR_2	TLR-like	LRR(3)+LRRCT+TM	684
			XM_009027443.1	Hero_TLR_3	TLR-like	LRR(6)+TM	873
			XM_009025133.1	Hero_TLR_4	TLR-like	LRR(3)	98
			XM_009025085.1	Hero_TLR_5	TLR-like	TIR	163
Arthropoda	Drosophila melanogaster	-	NM_079794.3	Drme_Toll	mccTLR	LRR(10)+LRRCT+LRRNT+LRR+LRRCT+TM+TIR	1097	Tauszig, et al. 2000
			NM_057466.2	Drme_18w	mccTLR	LRR(17)+LRRCT+LRRNT+LRR(4) +TM+TIR	1200
			NM_141462.2	Drme_Toll3	mccTLR	LRRNT(3)+TM+TIR	989
			NM_078795.2	Drme_Toll4	mccTLR	LRRNT(2)+LRRCT+LRRNT+LRRCT+TM+TIR	1125
			AF247767.1	Drme_Toll5	mccTLR	LRR(3)+LRRNT+LRR+TM+TIR	795
			AF247766.1	Drme_Toll6	mccTLR	LRR(21)+LRRNT+LRR(3)+TM+TIR	1300
			AF247765.1	Drme_Toll7	TLR-like	LRR(17)+LRRCT+LRRNT+LRR(3)+TM	1100
			AF247764.1	Drme_Toll8	mccTLR	LRR(20)+LRRNT+LRR(5)+TM+TIR	1346
			NM_140957.4	Drme_Toll9	sccTLR	LRR(6)+TM+TIR	900
	Parasteatoda tepidariorum	Ptep_2.0	XM_016054346.1	Pate_TLR_1	sccTLR	LRR(9)+TM+TIR	813	Benton, et al. 2016
			XM_016057604.1	Pate_TLR_2	mccTLR	LRR(15)+LRRCT+LRRNT+LRR(4)+LRRCT+TM+TIR	1236
			XM_016058984.1	Pate_TLR_3	mccTLR	LRR(6)+LRRCT+LRR+LRRCT+TM+TIR	922
			XM_016059626.1	Pate_TLR_4	sccTLR	LRR(8)+LRRCT+TM+TIR	1012
			XM_016063154.1	Pate_TLR_5	mccTLR	LRR(7)+LRRCT+LRRNT+LRR+TM+TIR	997
			XM_016064439.1	Pate_TLR_6	mccTLR	LRR(18)+LRRCT+LRRNT+LRR(4)+LRRCT+TM+TIR	1213
			XM_016065438.1	Pate_TLR_7	sccTLR	LRR(11)+LRRCT+TM+TIR	976
			XM_016071203.1	Pate_TLR_8	mccTLR	LRR(17)+LRRCT+LRRNT+LRR(4)+LRRCT+TM+TIR	1202
			XM_021147083.1	Pate_TLR_9	mccTLR	LRR(8)+LRRCT+LRR+LRRCT+TM+TIR	855
			XM_016058046.2	Pate_TLR_10	mccTLR	LRR(10)+LRRCT+LRR+LRRCT+TM+TIR	961
			KX086276.1	Pate_TLR_11	mccTLR	LRR(18)+LRRCT+LRRNT+LRR(3)+LRRCT+TM+TIR	1202
			KX086279.1	Pate_TLR_12	mccTLR	LRR(17)+LRRCT+LRRNT+LRR(5)+LRRCT+TM+TIR	1161
			XM_016058045.1	Pate_TLR_13	mccTLR	LRR(7)+LRRCT+LRR+LRRCT+TM+TIR	987
			XM_016061431.1	Pate_TLR_14	mccTLR	LRR(11)+LRRCT+LRRNT+LRR+LRRCT+TM+TIR	1039
			XM_021148347.1	Pate_TLR_15	TLR-like	LRR(7)+TIR	742
Echinoderms	Apostichopus japonicas	ASM275485v1	MRZV01000713.1	Apja_TLR_1	sccTLR	LRRNT+LRR(16)+LRRCT+TM+TIR	892	Sun, et al. 2013
			MRZV01000031.1	Apja_TLR_2	mccTLR	LRR(9)+LRRNT+LRR(5)+TM+TIR	943
	Strongylocentrotus purpuratus	Spur_4.2	XM_011679868.1	Stpu_TLR_1	sccTLR	LRRNT+LRR(16)+LRRCT+TM+TIR	854	Tassia, et al. 2017
			XM_011674306.1	Stpu_TLR_2	TLR-like	LRRNT+LRR(12)+LRRCT+TM	908
			XM_003727712.2	Stpu_TLR_3	TLR-like	LRRNT+LRR(14)+LRRCT+TM	921
			XM_003730973.2	Stpu_TLR_4	mccTLR	LRR(8)+LRRCT+LRR(3)+LRRCT+TIR	934
			XM_011676440.1	Stpu_TLR_5	sccTLR	LRR(4)+LRRCT+TM+TIR	464
			NW_011992303.1	Stpu_TLR_6	sccTLR	LRR(5)+LRRCT+TM+TIR	411
			NM_214505.1	Stpu_TLR_7	TLR-like	LRR(11)+LRRCT+TM	894
			XM_011678658.1	Stpu_TLR_8	TLR-like	TM	364
			XM_011678821.1	Stpu_TLR_9	sccTLR	LRR(2)+LRRCT+TM+TIR	325
			XM_011679202.1	Stpu_TLR_10	sccTLR	LRR(4)+LRRCT+TM+TIR	395
			XM_011679558.1	Stpu_TLR_11	TLR-like	LRR(8)+LRRCT+TM	676
			XM_011679584.1	Stpu_TLR_12	sccTLR	LRR(7)+LRRCT+TM+TIR	607
			XM_011679869.1	Stpu_TLR_13	sccTLR	LRRNT+LRR(717)+LRRCT+TM+TIR	872
			XM_011680163.1	Stpu_TLR_14	TLR-like	LRR(4)+TM	519
			XM_011680682.1	Stpu_TLR_15	sccTLR	LRR(6)+LRRCT+TM+TIR	675
			XM_011681353.1	Stpu_TLR_16	TLR-like	LRRCT	267
			XM_011681360.1	Stpu_TLR_17	TLR-like	TIR	333
			XM_003723914.1	Stpu_TLR_18	sccTLR	LRR(4)+LRRCT+TM+TIR	503
			XM_011681368.1	Stpu_TLR_19	sccTLR	LRR(5)+LRRCT+TM+TIR	426
			XM_011681372.1	Stpu_TLR_20	TLR-like	LRR(11)+LRRCT+TM	896
			XM_011682519.1	Stpu_TLR_21	sccTLR	LRR(10)+LRRCT+TM+TIR	1008
			XM_011682520.1	Stpu_TLR_22	TLR-like	TIR	326
			XM_011682816.1	Stpu_TLR_23	TLR-like	LRR(11)+LRRCT+TM	879
			XM_011682898.1	Stpu_TLR_24	mccTLR	LRRNT+LRR(16)+LRRCT+TM+LRR(8)+LRRCT+TM+TIR	1258
			XM_011684436.1	Stpu_TLR_25	sccTLR	LRR(9)+LRRCT+TM+TIR	750
			XM_011684549.1	Stpu_TLR_26	TLR-like	LRR(18)+LRRCT+TM	922
			XM_003724444.2	Stpu_TLR_27	TLR-like	LRR(5)+TM	593
			XM_011684625.1	Stpu_TLR_28	TLR-like	LRR(1)+LRRCT+TM+LRR(11)+LRRCT+TM	1076
			XM_011685449.1	Stpu_TLR_29	TLR-like	LRR(10)+LRRCT+TM	882
			XM_011685609.1	Stpu_TLR_30	TLR-like	LRR(11)+LRRCT+TM	887
			XM_011685664.1	Stpu_TLR_31	TLR-like	LRR(6)	462
			XM_011685727.1	Stpu_TLR_32	sccTLR	LRRNT+LRR(8)+LRRCT+TM+TIR	890
			XM_011685854.1	Stpu_TLR_33	sccTLR	LRR(5)+LRRCT+TM+TIR	465
			XM_776706.2	Stpu_TLR_34	TLR-like	LRR(9)+LRRCT+TM	893
			XM_784987.3	Stpu_TLR_35	TLR-like	TM+LRR(5)+LRRCT+TM	599
			XM_786820.3	Stpu_TLR_36	TLR-like	LRRNT+LRR(16)+LRRCT+TM	935
			XM_003727574.2	Stpu_TLR_37	sccTLR	LRR(8)+LRRCT+TM+TIR	589
			XM_003729854.1	Stpu_TLR_38	TLR-like	LRR(5)+LRRCT+TM	611
			NM_214506	Stpu_TLR_39	TLR-like	LRRNT+LRR(11)+LRRCT+TM	933
			XM_003731035.1	Stpu_TLR_40	sccTLR	LRR(16)+LRRCT+TM+TIR	928
			XM_011662258.1	Stpu_TLR_41	sccTLR	LRR(11)+LRRCT+TM+TIR	893
			XM_011662261.1	Stpu_TLR_42	TLR-like	LRR(12)+LRRCT+TM	879
			XM_011662529.1	Stpu_TLR_43	TLR-like	LRR(13)+LRRCT+TM	751
			XM_011662677.1	Stpu_TLR_44	sccTLR	LRR(4)+LRRCT+TM+TIR	453
			XM_011662841.1	Stpu_TLR_45	TLR-like	LRR(18)+LRRCT+TM	914
			XM_001185026.2	Stpu_TLR_46	TLR-like	LRR(7)+LRRCT	463
			XM_011662887.1	Stpu_TLR_47	sccTLR	LRR(9)+LRRCT+TM+TIR	651
			XM_011662980.1	Stpu_TLR_48	sccTLR	LRR(8)+LRRCT+TM+TIR	617
			XM_011663093.1	Stpu_TLR_49	TLR-like	LRR(5)+LRRCT+TM	531
			XM_011663230.1	Stpu_TLR_50	sccTLR	LRR(11)+LRRCT+TM+TIR	659
			XM_011663232.1	Stpu_TLR_51	sccTLR	LRR(12)+LRRCT+TM+TIR	649
			XM_011663681.1	Stpu_TLR_52	sccTLR	LRR(5) +TM+TIR	578
			XM_001185843.2	Stpu_TLR_53	TLR-like	LRR(5)	576
			XM_011664867.1	Stpu_TLR_54	TLR-like	LRR+TM	286
			XM_011665451.1	Stpu_TLR_55	sccTLR	LRR(6)+TM+TIR	570
			XM_011665564.1	Stpu_TLR_56	TLR-like	LRR(9)+LRRCT+TM	887
			XM_011665565.1	Stpu_TLR_57	TLR-like	LRR(5)+LRRCT+TM	492
			XM_011666644.1	Stpu_TLR_58	TLR-like	LRR(9)+LRRCT+TM	882
			XM_011666648.1	Stpu_TLR_59	TLR-like	LRR(5)+TM	462
			XM_011666845.1	Stpu_TLR_60	TLR-like	LRR(12)+LRRCT+TM	788
			NW_011968794.1	Stpu_TLR_61	TLR-like	LRR(5)+LRRCT+TM	578
			XM_011667031.1	Stpu_TLR_62	TLR-like	LRR(5)+LRRCT+TM	445
			XM_001191385.3	Stpu_TLR_63	sccTLR	LRR(11)+LRRCT+TM+TIR	657
			XM_011667234.1	Stpu_TLR_64	sccTLR	LRR(5)+TM+TIR	530
			XM_011667268.1	Stpu_TLR_65	TLR-like	LRRCT+TM	268
			XM_011667365.1	Stpu_TLR_66	TLR-like	LRR(4)+LRRCT+TM	332
			XM_011667414.1	Stpu_TLR_67	TLR-like	LRR(6)+LRRCT+TM	588
			XM_011668317.1	Stpu_TLR_68	TLR-like	LRR(3)	336
			XM_011668339.1	Stpu_TLR_69	TLR-like	LRR(7)+LRRCT+TM	724
			XM_011668485.1	Stpu_TLR_70	sccTLR	LRR(8)+LRRCT+TM+TIR	649
			XM_011668520.1	Stpu_TLR_71	TLR-like	LRR(9)+LRRCT+TM	618
			XM_011669634.1	Stpu_TLR_72	TLR-like	LRR(4)+LRRCT+TM	458
			XM_011669968.1	Stpu_TLR_73	TLR-like	LRR(8)+LRRCT+TM	758
			XM_011670528.1	Stpu_TLR_74	sccTLR	LRR(5)+LRRCT+TM+TIR	449
			XM_011670540.1	Stpu_TLR_75	sccTLR	LRR(17)+LRRCT+TM+TIR	932
			XM_011671999.1	Stpu_TLR_76	sccTLR	LRR(7)+LRRCT+TM+TIR	546
			XM_011672218.1	Stpu_TLR_77	TLR-like	LRRCT	325
			XM_011672222.1	Stpu_TLR_78	sccTLR	LRR(13)+LRRCT+TM+TIR	917
			XM_001199453.2	Stpu_TLR_79	TLR-like	LRRNT+LRR(10)+LRRCT+TM	882
			XM_011672617.1	Stpu_TLR_80	TLR-like	LRR(3)	389
			XM_011672830.1	Stpu_TLR_81	TLR-like	LRRCT	399
			XM_011672831.1	Stpu_TLR_82	TLR-like	LRR(7)	477
			XM_011672868.1	Stpu_TLR_83	TLR-like	LRR(5)	554
			XM_011673138.1	Stpu_TLR_84	sccTLR	LRR(14)+LRRCT+TM+TIR	891
			XM_011673772.1	Stpu_TLR_85	TLR-like	LRR(5)+LRRCT+TM	510
			XM_011674247.1	Stpu_TLR_86	TLR-like	LRR(7)+LRRCT+TM	669
			XM_011674482.1	Stpu_TLR_87	TLR-like	LRRCT+TM+TIR	318
			XM_011674720.1	Stpu_TLR_88	TLR-like	LRRCT+TM+TIR	335
			XM_011674811.1	Stpu_TLR_89	TLR-like	LRRCT+TM+TIR	277
			XM_011675103.1	Stpu_TLR_90	sccTLR	LRR(6)+LRRCT+TM+TIR	602
			XM_011667353.1	Stpu_TLR_91	mccTLR	LRR(8)+LRRCT+LRRCT+LRR(4)+LRRCT+TM+TIR	899
			XM_011676446.1	Stpu_TLR_92	TLR-like	LRR(3)+LRRCT+TM	363
			XM_011676929.1	Stpu_TLR_93	TLR-like	LRR(7)+LRRCT+TM	667
			XM_011676932.1	Stpu_TLR_94	TLR-like	LRR(6)+LRRCT+TM	521
			XM_011676951.1	Stpu_TLR_95	TLR-like	LRR(11)+LRRCT+TM	720
			XM_011677222.1	Stpu_TLR_96	sccTLR	LRR(9)+LRRCT+TM+TIR	870
			XM_011677500.1	Stpu_TLR_97	sccTLR	LRR(9)+LRRCT+TM+TIR	889
			XM_011677519.1	Stpu_TLR_98	sccTLR	LRR(6)+LRRCT+TM+TIR	491
			XM_011677677.1	Stpu_TLR_99	sccTLR	LRR(4)+LRRCT+TM+TIR	426
Hemichordata	Ptychodera flava	ptychodera_flava version 1.0.14	LD345298.1	Ptfl_TLR_1	sccTLR	LRR(13)+TM+TIR	953	Tassia, et al. 2017
			LD347492.1	Ptfl_TLR_2	sccTLR	LRR(12)+LRRCT+TM+TIR	912
			LD347492.1	Ptfl_TLR_3	sccTLR	LRR(10)+LRRCT+TM+TIR	953
			LD347522.1	Ptfl_TLR_4	TLR-like	TIR	306
			LD347710.1	Ptfl_TLR_5	sccTLR	LRR(15)+TM+TIR	1092
			LD350372.1	Ptfl_TLR_6	TLR-like	TIR	389
			LD351099.1	Ptfl_TLR_7	sccTLR	LRR(8)+LRRCT+TM+TIR	1192
			LD351099.1	Ptfl_TLR_8	sccTLR	LRR(10)+LRRCT+TM+TIR	1229
			LD351582.1	Ptfl_TLR_9	TLR-like	LRR(3)	362
			LD353206.1	Ptfl_TLR_10	sccTLR	LRR(3)+TIR	557
			LD353277.1	Ptfl_TLR_11	sccTLR	LRR(3)+TM+TIR	729
			LD353277.1	Ptfl_TLR_12	sccTLR	LRR(11)+TM+TIR	1479
			LD355395.1	Ptfl_TLR_13	sccTLR	LRR(2)+LRRCT+TIR	554
			LD360572.1	Ptfl_TLR_14	sccTLR	LRR(8)+LRRCT+TM+TIR	1221
			LD360572.1	Ptfl_TLR_15	TLR-like	LRR(2)+LRRCT	488
			LD365571.1	Ptfl_TLR_16	sccTLR	LRR(11)+LRRCT+TM+TIR	938
			LD365571.1	Ptfl_TLR_17	TLR-like	TIR	325
			LD374040.1	Ptfl_TLR_18	TLR-like	LRR(3)	661
			LD343138.1	Ptfl_TLR_19	sccTLR	LRR(11)+LRRCT+TIR	873
			LD386365.1	Ptfl_TLR_20	sccTLR	LRR(8)+TM+TIR	1221
			LD343207.1	Ptfl_TLR_21	sccTLR	LRRNT+LRR(5)+LRRCT+TM+TIR	487
			LD343207.1	Ptfl_TLR_22	mccTLR	LRRNT+LRR(6)+LRRCT+TM+LRR(3)+LRRCT+TM+TIR	956
			LD345958.1	Ptfl_TLR_23	sccTLR	LRRNT+LRR(16)+LRRCT+TM+TIR	860
			LD533361.1	Ptfl_TLR_24	sccTLR	LRR(7)+LRRCT+TIR	722
			LD343433.1	Ptfl_TLR_25	sccTLR	LRR(5)+TM+TIR	957
			LD343736.1	Ptfl_TLR_26	sccTLR	LRR(6)+LRRCT+TM+TIR	767
			LD345958.1	Ptfl_TLR_27	sccTLR	LRR(16)+LRRCT+TM+TIR	773
			LD344885.1	Ptfl_TLR_28	sccTLR	LRR(2)+LRRCT+TM+TIR	515
			LD342865.1	Ptfl_TLR_29	mccTLR	LRR(13)+LRRCT+LRRNT+LRR(3)+LRRCT+TM+TIR	1041
			LD349443.1	Ptfl_TLR_30	mccTLR	LRR(14)+LRRCT+ LRR(5)+LRRCT+TM+TIR	1028
	Saccoglossus kowalevskii	Skow_1.1	XM_002732268.2	Sako_TLR_1	sccTLR	LRRNT+LRR(16)+LRRCT+TM+TIR	856	Tassia, et al. 2017
			XM_006823585.1	Sako_TLR_2	TLR-like	LRRNT+LRR(12)+TM	962
			XM_006820636.1	Sako_TLR_3	TLR-like	LRRNT+LRR(16)+LRRCT+TM	940
			XM_006814018.1	Sako_TLR_4	sccTLR	LRR(12)+LRRCT+TM+TIR	951
			NW_003120919.1	Sako_TLR_5	sccTLR	LRR(12)+LRRCT+TM+TIR	874
			XM_002732771.2	Sako_TLR_6	sccTLR	LRR(13)+LRRCT+TM+TIR	937
			NW_003125886.1	Sako_TLR_7	sccTLR	LRR(16)+TM+TIR	1029
			XM_006825268.1	Sako_TLR_8	sccTLR	LRR(5)+LRRCT+TIR	506
			XM_002741760.2	Sako_TLR_9	sccTLR	LRR(5)+LRRCT+TM+TIR	502
			XM_006814017.1	Sako_TLR_10	TLR-like	LRR(10)	584
			XM_002733897.1	Sako_TLR_11	TLR-like	LRR(5)+LRRCT+TM	537
			XM_006825270.1	Sako_TLR_12	TLR-like	LRR(4)	330
			XM_002741762.1	Sako_TLR_13	TLR-like	TIR	168
Cephalochordata	Asymmetron lucayanum	Asyluc0.1	LZCU01006298.1	Aslu_TLR_1	TLR-like	LRR(11)+LRRCT+TM	808	Tassia, et al. 2017
			LZCU01008241.1	Aslu_TLR_2	TLR-like	LRR(14)+LRRCT+TM	884
			LZCU01030995.1	Aslu_TLR_3	sccTLR	LRR(12)+LRRCT+TM+TIR	880
			LZCU01047853.1	Aslu_TLR_4	TLR-like	LRR(12)+LRRCT+TM	878
			LZCU01052830.1	Aslu_TLR_5	TLR-like	LRR(12)+LRRCT+TM	826
			LZCU01078311.1	Aslu_TLR_6	TLR-like	LRR(11)+LRRCT	855
			LZCU01079045.1	Aslu_TLR_7	TLR-like	LRR(10)+LRRCT+TM	414
			LZCU01083319.1	Aslu_TLR_8	TLR-like	LRR(12)+LRRCT+TM	723
			LZCU01098070.1	Aslu_TLR_9	TLR-like	LRRNT+LRR(14)+LRRCT+TM	755
			LZCU01117877.1	Aslu_TLR_10	TLR-like	LRR(6)+LRRCT+TM	331
			LZCU01122458.1	Aslu_TLR_11	TLR-like	LRRCT+TM	224
			LZCU01123368.1	Aslu_TLR_12	TLR-like	LRR(14)+LRRCT+TM	708
			LZCU01134206.1	Aslu_TLR_13	TLR-like	LRR(10)+LRRCT+TM	433
			LZCU01161230.1	Aslu_TLR_14	TLR-like	LRR(15)+LRRCT+TM	907
			LZCU01181803.1	Aslu_TLR_15	TLR-like	LRR(5)+LRRCT+TM	326
			LZCU01187122.1	Aslu_TLR_16	TLR-like	LRR(12)+LRRCT+TM	840
			LZCU01187923.1	Aslu_TLR_17	TLR-like	LRR(13)+LRRCT	624
			LZCU01187924.1	Aslu_TLR_18	TLR-like	LRRNT+LRR(14)	632
			LZCU01074121.1	Aslu_TLR_19	TLR-like	LRRNT+LRR(11)	435
			LZCU01126394.1	Aslu_TLR_20	sccTLR	LRR(4)+LRRCT+TM+TIR	497
			LZCU01169295.1	Aslu_TLR_21	TLR-like	LRR(17)+LRRCT+TM	818
			LZCU01047303.1	Aslu_TLR_22	TLR-like	LRR(15)	610
			LZCU01046487.1	Aslu_TLR_23	sccTLR	LRR(17)+LRRCT+TM+TIR	832
			LZCU01066483.1	Aslu_TLR_24	TLR-like	LRR(5)	172
			LZCU01073829.1	Aslu_TLR_25	TLR-like	LRR(16)+LRRCT+TM	850
			LZCU01070242.1	Aslu_TLR_26	sccTLR	LRR(13)+LRRCT+TM+TIR	1018
			LZCU01057497.1	Aslu_TLR_27	TLR-like	TIR	194
			LZCU01187984.1	Aslu_TLR_28	TLR-like	TIR	195
			LZCU01149159.1	Aslu_TLR_29	TLR-like	LRR(11)	505
			LZCU01086432.1	Aslu_TLR_30	TLR-like	LRRNT+LRR(3)	204
			LZCU01140889.1	Aslu_TLR_31	TLR-like	LRR(9)	390
			LZCU01101379.1	Aslu_TLR_32	mccTLR	LRR(8)+LRRCT+LRRNT+LRR(4)+LRRCT+TM+TIR	882
			LZCU01061280.1	Aslu_TLR_33	TLR-like	LRR(4)+LRRCT+TM	319
			LZCU01037127.1	Aslu_TLR_34	mccTLR	LRR(10)+LRRCT+LRRNT+LRR(5)+LRRCT+TM+TIR	1035
			LZCU01155139.1	Aslu_TLR_35	mccTLR	LRR(8)+LRRCT+LRRNT+LRR(3)+LRRCT+TM+TIR	821
			LZCU01172526.1	Aslu_TLR_36	TLR-like	LRR(15)	808
			LZCU01066922.1	Aslu_TLR_37	TLR-like	LRR(4)	574
	Branchiostoma floridae	Version 2	XM_002594025.1	Brfl_TLR_1	sccTLR	LRRNT+LRR(15)+LRRCT+TM+TIR	954	Putnam, et al. 2008
			XM_002598065.1	Brfl_TLR_2	mccTLR	LRR(2)+LRRCT+LRRNT+LRR(5)+LRRCT+TM+TIR	869
			XM_002607903.1	Brfl_TLR_3	TLR-like	LRR(14)+LRRCT+TM	715
			XM_002601335.1	Brfl_TLR_4	sccTLR	LRRNT+LRR(10)+LRRCT+TM+TIR	741
			XM_002611143.1	Brfl_TLR_5	sccTLR	LRR(9)+LRRCT+TM+TIR	752
			XM_002605448.1	Brfl_TLR_6	sccTLR	LRR(3)+LRRCT+TM+TIR	361
			XM_002611737.1	Brfl_TLR_7	sccTLR	LRR(14)+LRRCT+TM+TIR	667
			XM_002590620.1	Brfl_TLR_8	sccTLR	LRR(12)+LRRCT+TIR	1000
			XM_002590621.1	Brfl_TLR_9	TLR-like	LRR(9)+LRRCT	900
			XM_002611288.1	Brfl_TLR_10	mccTLR	LRRCT+LRR(4)+LRRCT+TM+TIR	541
			XM_002590659.1	Brfl_TLR_11	sccTLR	LRR(4)+LRRCT+TM+TIR	594
			XM_002590661.1	Brfl_TLR_12	sccTLR	LRR(10)+LRRCT+TIR	1045
			XM_002590662.1	Brfl_TLR_13	sccTLR	LRR(3)+LRRCT+TM+TIR	502
			XM_002601649.1	Brfl_TLR_14	sccTLR	LRR(13)+LRRCT+TM+TIR	1154
			XM_002590143.1	Brfl_TLR_15	TLR-like	LRR(16)+LRRCT+TM	854
			XM_002611738.1	Brfl_TLR_16	TLR-like	LRR(5)+TIR	466
			XM_002594025.1	Brfl_TLR_17	sccTLR	LRRNT+LRR(15)+LRRCT+TM+TIR	954
			XM_002591438.1	Brfl_TLR_18	sccTLR	LRR(15)+LRRCT+TIR	866
			XM_002611892.1	Brfl_TLR_19	sccTLR	LRR(12)+LRRCT+TM+TIR	1059
Urochordata	Ciona intestinalis	KH	NM_001166127.2	Ciin_TLR1	TLR-like	LRR(7)+TM	882	Azumi, et al. 2003; Sasaki, et al. 2009
			XM_002120484.5	Ciin_TLR2	TLR-like	LRR(7)+TM	891
			NM_001166128.1	Ciin_TLR3	mccTLR	LRR(3)+LRRCT+LRR(3)+LRRCT+LRR(2)+LRRCT+TM+TIR	947
			NM_001245043.1	Ciin_TLR4	TLR-like	LRR(17)+LRRCT+TM	933
			XM_026833964.1	Ciin_Tollo	TLR-like	LRRNT+LRR(10)+LRRCT+LRRNT+LRR(14)	1103
			XM_002120201.4	Ciin_TLR5	TLR-like	LRRCT+LRR(6)+LRRCT+TM	510
Vertebrate	Petromyzon marinus	Pmar_germline 1.0	PIZI01000004.1	Pema_putative_TLR1_2.1	sccTLR	LRR(3)+LRRCT+TM+TIR	793	TLR genes from Danio rerio, Xenopus tropicalis, Chrysemys picta, Gallus gallus, Mus musculus, and Homo sapiens.
			PIZI01000004.1	Pema_putative_TLR1_2.2	sccTLR	LRR(6)+LRRCT+TM+TIR	799
			PIZI01000116.1	Pema_putative_TLR1_2.3	sccTLR	LRR(6)+LRRCT+TM+TIR	751
			PIZI01000012.1	Pema_putative_TLR3	sccTLR	LRR(12)+LRRCT+TM+TIR	908
			PIZI01000002.1	Pema_putative_TLR7_8.1	sccTLR	LRR(10)+LRRCT+TM+TIR	932
			PIZI01000003.1	Pema_putative_TLR7_8.2	sccTLR	LRRNT+LRR(12)+LRRCT+TM+TIR	1063
			PIZI01000004.1	Pema_putative_TLR14_18.1	sccTLR	LRRNT+LRR(7)+LRRCT+TM+TIR	804
			PIZI01000137.1	Pema_putative_TLR14_18.2	sccTLR	LRRNT+LRR(8)+LRRCT+TM+TIR	810
			PIZI01000007.1	Pema_putative_TLR14_18.3	sccTLR	LRR(7)+LRRCT+TM+TIR	822
			PIZI01000007.1	Pema_putative_TLR14_18.4	sccTLR	LRR(7)+LRRCT+TM+TIR	815
			PIZI01000011.1	Pema_putative_TLR21.1	sccTLR	LRR(18)+TM+TIR	908
			PIZI01000019.1	Pema_putative_TLR21.2	sccTLR	LRR(14)+TM+TIR	935
			PIZI01000090.1	Pema_putative_TLR21.3	sccTLR	LRR(19)+TM+TIR	843
	Rhincodon typus	ASM164234v2	XM_020535195.1	TLR1_Rhty	sccTLR	LRR(5)+LRRCT+TM+TIR	822	TLR genes from Danio rerio, Xenopus tropicalis, Chrysemys picta, Gallus gallus, Mus musculus, and Homo sapiens.
			XM_020512238.1	TLR2.1_Rhty	sccTLR	LRR(8)+TM+TIR	791
			XM_020523659.1	TLR2.2_Rhty	sccTLR	LRR(7)+TM+TIR	793
			XM_020519551.1	TLR3_Rhty	sccTLR	LRRNT+LRR(14)+LRRCT+TM+TIR	900
			XM_020520648.1	TLR7_Rhty	sccTLR	LRRNT+LRR(14)+LRRCT+TM	1080
			XM_020520658.1	TLR8_Rhty	sccTLR	LRR(12)+LRRCT	1054
			XM_020523098.1	TLR21.1_Rhty	sccTLR	LRR(18)+TM+TIR	945
			XM_020532957.1	TLR21.2_Rhty	sccTLR	LRR(18)+TM+TIR	962
			XM_020518663.1	TLR22_Rhty	sccTLR	LRR(14)+LRRCT+TM+TIR	945
			XM_020528545.1	TLR27_Rhty	sccTLR	LRR(9)+LRRCT+TM+TIR	809
	Danio rerio	GRCz11	NM_001130593.1	TLR1_Dare	sccTLR	LRR(5)+LRRCT+TM+TIR	795	Palti 2011; Roach, et al. 2005
			NM_212812.1	TLR2_Dare	sccTLR	LRR(7)+TM+TIR	788
			NM_001013269.3	TLR3_Dare	sccTLR	LRRNT+LRR(13)+LRRCT+TM+TIR	903
			NM_001328605.1	TLR4al_Dare	sccTLR	LRR(10)+LRRCT+TM+TIR	816
			XM_009307228.3	TLR4ba_Dare	sccTLR	LRR(8)+LRRCT+TM+TIR	824
			NM_212813.2	TLR4bb_Dare	sccTLR	LRR(5)+TM+TIR	819
			XM_001919017.6	TLR5a_Dare	sccTLR	LRR(10)+LRRCT+TM+TIR	881
			NM_001130595.2	TLR5b_Dare	sccTLR	LRR(11)+LRRCT+TM+TIR	881
			XM_021479060.1	TLR7_Dare	sccTLR	LRRCT+LRR(12)+TM+TIR	1036
			XM_001920559.6	TLR8a_Dare	sccTLR	LRR(16)+LRRCT+TM+TIR	1019
			XM_017358120.2	TLR8b_Dare	sccTLR	LRR(12)+LRRCT+TM+TIR	1015
			NM_001130594.1	TLR9_Dare	sccTLR	LRR(14)+LRRCT+TM+TIR	1057
			XM_005158050.4	TLR18_Dare	sccTLR	LRR(6)+LRRCT+TM+TIR	854
			XM_009292292.3	TLR19a_Dare	sccTLR	LRR(8)+TM+TIR	958
			XM_002664846.6	TLR19b_Dare	sccTLR	LRR(8)+TM+TIR	958
			NM_001177443.2	TLR20a_Dare	sccTLR	LRR(5)+TM+TIR	950
			XM_009304761.3	TLR20b_Dare	sccTLR	LRR(6)+TM+TIR	951
			XM_021478955.1	TLR20c_Dare	sccTLR	LRR(5)+TM+TIR	951
			XM_021478954.1	TLR20d_Dare	sccTLR	LRR(3)+TM+TIR	949
			NM_001199335.1	TLR21_Dare	sccTLR	LRR(12)+TM+TIR	989
			NM_001128675.2	TLR22_Dare	sccTLR	LRR(15)+LRRCT+TM+TIR	947
	Xenopus tropicalis	Xenopus_tropicalis_v9.1	XM_018095356.1	TLR1_Xetr	sccTLR	LRR(4)+LRRCT+TM+TIR	841	Ishii, et al. 2007
			XM_018095359.1	TLR1L.1_Xetr	sccTLR	LRR(5)+LRRCT+TM+TIR	796
			XM_018095354.1	TLR1L.2_Xetr	sccTLR	LRR(6)+LRRCT+TM+TIR	781
			XM_004911150.3	TLR2.1_Xetr	sccTLR	LRR(7)+LRRCT+TM+TIR	779
			XM_018091005.1	TLR2.2_Xetr	sccTLR	LRR(5)+LRRCT+TM+TIR	782
			XM_002934402.3	TLR3_Xetr	sccTLR	LRRNT+LRR(14)+LRRCT+TM+TIR	895
			XM_002940696.4	TLR5_Xetr	sccTLR	LRR(10)+LRRCT+TM+TIR	851
			XM_002937504.4	TLR5L_Xetr	TLR-like	LRR(13)	653
			NM_001127411.1	TLR7_Xetr	sccTLR	LRRNT+LRR(13)+TM+TIR	1054
			XM_002933813.1	TLR8.1_Xetr	sccTLR	LRR(13)+TM+TIR	1037
			XM_004912345.1	TLR8.2_Xetr	sccTLR	LRR(14)+TM+TIR	1055
			XM_018093220.1	TLR9_Xetr	sccTLR	LRR(11)+TM+TIR	1030
			XM_002941824.4	TLR12_Xetr	sccTLR	LRR(7)+TM+TIR	894
			XM_002935001.4	TLR13_Xetr	sccTLR	LRR(17)+TM+TIR	948
			XM_004920396.3	TLR14.1_Xetr	sccTLR	LRR(6)+TM+TIR	835
			XM_004919740.3	TLR14.2_Xetr	sccTLR	LRR(6)+LRRCT+TM+TIR	824
			XM_002943050.4	TLR14.3_Xetr	sccTLR	LRR(6)+LRRCT+TM+TIR	837
			XM_012954675.1	TLR14.4_Xetr	sccTLR	LRR(5)+LRRCT+TM+TIR	839
			XM_002936397.3	TLR21_Xetr	sccTLR	LRR(17)+TM+TIR	937
			XM_002942535.4	TLR22_Xetr	sccTLR	LRR(14)+LRRCT+TM+TIR	944
	Chrysemys picta	Chrysemys_picta_bellii-3.0.3	XM_008169981.1	TLR1.1_Chpi	sccTLR	LRR(5)+LRRCT+TM+TIR	654	TLR genes from Danio rerio, Xenopus tropicalis, Gallus gallus, Mus musculus, and Homo sapiens.
			XM_008169980.1	TLR1.2_Chpi	sccTLR	LRR(4)+LRRCT+TM+TIR	718
			XM_008169402.1	TLR2.1_Chpi	sccTLR	LRR(7)+LRRCT+TM+TIR	783
			XM_008169403.1	TLR2.2_Chpi	sccTLR	LRR(7)+LRRCT+TM+TIR	795
			XM_008168449.1	TLR3_Chpi	sccTLR	LRRNT+LRR(15)+LRRCT+TM+TIR	896
			XM_005301387.2	TLR4_Chpi	sccTLR	LRR(9)+LRRCT+TM+TIR	840
			XM_005289598.2	TLR5_Chpi	sccTLR	LRR(10)+TM+TIR	855
			XM_005307990.1	TLR5L_Chpi	TLR-like	LRR(13)	654
			XM_005287771.2	TLR7_Chpi	sccTLR	LRRNT+LRR(13)+LRRCT+TM+TIR	1059
			XM_005287856.2	TLR8.1_Chpi	sccTLR	LRR(13)+TM+TIR	1049
			XM_008172075.1	TLR8.2_Chpi	sccTLR	LRR(15)+LRRCT+TM+TIR	924
			XM_005312618.1	TLR13_Chpi	sccTLR	LRR(19)+LRRCT+TM+TIR	948
			XM_005293629.1	TLR14_Chpi	sccTLR	LRR(7)+TM+TIR	835
			XM_005314303.2	TLR21_Chpi	sccTLR	LRR(18)+TM+TIR	956
			XM_005298023.1	TLR22_Chpi	sccTLR	LRR(16)+TM+TIR	952
	Gallus gallus	Gallus_gallus-5.0	NM_001007488.4	TLR1A_Gaga	sccTLR	LRR(5)+LRRCT+TM+TIR	818	Temperley, et al. 2008
			NM_001081709.3	TLR1B_Gaga	sccTLR	LRR(3)+LRRCT+TM+TIR	652
			NM_204278.1	TLR2A_Gaga	sccTLR	LRR(6)+LRRCT+TM+TIR	792
			NM_001161650.1	TLR2B_Gaga	sccTLR	LRR(8)+LRRCT+TM+TIR	731
			NM_001011691.3	TLR3_Gaga	sccTLR	LRRNT+LRR(16)+LRRCT+TM+TIR	896
			NM_001030693.1	TLR4_Gaga	sccTLR	LRR(8)+LRRCT+TM+TIR	843
			NM_001024586.1	TLR5_Gaga	sccTLR	LRR(9)+LRRCT+TM+TIR	861
			NM_001011688.2	TLR7_Gaga	sccTLR	LRRNT+LRR(12)+LRRCT+TM+TIR	1059
			NM_001037835.1	TLR15_Gaga	sccTLR	LRR(10)+LRRCT+TM+TIR	849
			NM_001030558.1	TLR21_Gaga	sccTLR	LRR(20)+LRRCT+TM+TIR	972
	Mus musculus	-	AY009154.1	TLR1_Mumu	sccTLR	LRR(6)+LRRCT+TM+TIR	795	Roach, et al. 2005
			NM_011905.3	TLR2_Mumu	sccTLR	LRR(7)+LRRCT+TM+TIR	784
			AF355152.1	TLR3_Mumu	sccTLR	LRRNT+LRR(16)+LRRCT+TM+TIR	905
			NM_021297.3	TLR4_Mumu	sccTLR	LRR(8)+LRRCT+TM+TIR	835
			NM_016928.3	TLR5_Mumu	sccTLR	LRR(10)+LRRCT+TM+TIR	873
			NM_011604.3	TLR6_Mumu	sccTLR	LRR(4)+LRRCT+TM+TIR	806
			AY035889.1	TLR7_Mumu	sccTLR	LRRNT+LRR(12)+LRRCT+TM+TIR	1050
			AY035890.1	TLR8_Mumu	sccTLR	LRR(13)+LRRCT+TM+TIR	1032
			AF314224.1	TLR9_Mumu	sccTLR	LRR(15)+LRRCT+TM+TIR	1032
			NM_205819.3	TLR11_Mumu	sccTLR	LRR(6)+LRRCT+TM+TIR	931
			NM_205823.2	TLR12_Mumu	sccTLR	LRR(7)+LRRCT+TM+TIR	906
			NM_205820.1	TLR13_Mumu	sccTLR	LRR(18)+LRRCT+TM+TIR	991
	Homo sapiens	-	U88540.1	TLR1_Hosa	sccTLR	LRR(4)+LRRCT+TM+TIR	786	Barreiro, et al. 2009; Roach, et al. 2005
			U88878.1	TLR2_Hosa	sccTLR	LRR(7)+LRRCT+TM+TIR	784
			U88879.1	TLR3_Hosa	sccTLR	LRRNT+LRR(16)+LRRCT+TM+TIR	904
			AB445638.1	TLR4_Hosa	sccTLR	LRR(11)+LRRCT+TM+TIR	839
			AB060695.1	TLR5_Hosa	sccTLR	LRR(9)+LRRCT+TM+TIR	858
			NM_006068.4	TLR6_Hosa	sccTLR	LRR(5)+LRRCT+TM+TIR	796
			NM_016562.3	TLR7_Hosa	sccTLR	LRRNT+LRR(12)+LRRCT+TM+TIR	1049
			AF246971.1	TLR8_Hosa	sccTLR	LRR(15)+LRRCT+TM+TIR	1038
			NM_017442.3	TLR9_Hosa	sccTLR	LRR(18)+LRRCT+TM+TIR	1032
			AF296673.1	TLR10_Hosa	sccTLR	LRR(4)+LRRCT+TM+TIR	811
Note: The genome assemblies are publically available via NCBI (www.ncbi.nlm.nih.gov). The sequence identifier used in the main text and tree figures are provided. Cells labeled with "-" indicate missing corresponding data. Domain architectures of all TLR candidates were delineated using SMART (http://smart.embl-heidelberg.de/). For Drosophila melanogaster, Danio rerio, Xenopus tropicalis, Gallus …
Literature Cited
Adema CM, et al. 2017. Whole genome analysis of a schistosomiasis-transmitting freshwater snail. Nat Commun 8: 15451. doi: 10.1038/ncomms15451
Barreiro LB, et al. 2009. Evolutionary dynamics of human Toll-like receptors and their different contributions to host defense. PLoS Genet 5: e1000562. doi: 10.1371/journal.pgen.1000562
Benton MA, et al. 2016. Toll genes have an ancestral role in axis elongation. Curr Biol 26: 1609-1615. doi: 10.1016/j.cub.2016.04.055
Irazoqui JE, Urbach JM, Ausubel FM 2010. Evolution of host innate defence: insights from Caenorhabditis elegans and primitive invertebrates. Nat Rev Immunol 10: 47-58. doi: 10.1038/nri2689
Ishii A, Kawasaki M, Matsumoto M, Tochinai S, Seya T 2007. Phylogenetic and expression analysis of amphibian Xenopus Toll-like receptors. Immunogenetics 59: 281-293. doi: 10.1007/s00251-007-0193-y
Miller DJ, et al. 2007. The innate immune repertoire in cnidaria--ancestral complexity and stochastic gene loss. Genome Biol 8: R59. doi: 10.1186/gb-2007-8-4-r59
Palti Y 2011. Toll-like receptors in bony fish: From genomics to function. Developmental & Comparative Immunology 35: 1263-1272. doi: 10.1016/j.dci.2011.03.006
Pujol N, et al. 2001. A reverse genetic analysis of components of the Toll signaling pathway in Caenorhabditis elegans. Curr Biol 11: 809-821
Putnam NH, et al. 2008. The amphioxus genome and the evolution of the chordate karyotype. Nature 453: 1064-1071. doi: 10.1038/nature06967
Roach JC, et al. 2005. The evolution of vertebrate Toll-like receptors. Proc Natl Acad Sci U S A 102: 9577-9582. doi: 10.1073/pnas.0502272102
Simakov O, et al. 2013. Insights into bilaterian evolution from three spiralian genomes. Nature 493: 526-531. doi: 10.1038/nature11696
Sun H, et al. 2013. Identification and expression analysis of two Toll-like receptor genes from sea cucumber (Apostichopus japonicus). Fish Shellfish Immunol 34: 147-158. doi: 10.1016/j.fsi.2012.10.014
Tassia MG, Whelan NV, Halanych KM 2017. Toll-like receptor pathway evolution in deuterostomes. Proc Natl Acad Sci U S A 114: 7055-7060. doi: 10.1073/pnas.1617722114
Tauszig S, Jouanguy E, Hoffmann JA, Imler JL 2000. Toll-related receptors and the control of antimicrobial peptide expression in Drosophila. Proc Natl Acad Sci U S A 97: 10520-10525. doi: 10.1073/pnas.180130797
Temperley ND, Berlin S, Paton IR, Griffin DK, Burt DW 2008. Evolution of the chicken Toll-like receptor gene family: a story of gene gain and gene loss. BMC Genomics 9: 62. doi: 10.1186/1471-2164-9-62
Williams LM, et al. 2018. A conserved Toll-like receptor-to-NF-kappaB signaling pathway in the endangered coral Orbicella faveolata. Dev Comp Immunol 79: 128-136. doi: 10.1016/j.dci.2017.10.016
Zhang L, Li L, Zhang G 2011. A Crassostrea gigas Toll-like receptor and comparative analysis of TLR pathway in invertebrates. Fish Shellfish Immunol 30: 653-660. doi: 10.1016/j.fsi.2010.12.023
