# Supplementary material for: Evolutionary History of the Toll-Like Receptor Gene Family across Vertebrates
Source: Genome Biol Evol. 2019 Dec 4;12(1):3615–34. doi: 10.1093/gbe/evz266 (PMC6946030; doi:10.1093/gbe/evz266)
Supplement: evz266_Supplementary_Data [file evz266_supplementary_data.zip › Supplementary Table S2.xlsx]

## Sheet: Table S2
Table S2: Vertebrate species list and TLR genes identified from public genome data
Mammals	Latin name	Abbreviation	Genome version	TLR1	TLR2	TLR3	TLR4	TLR5	TLR6	TLR7	TLR8	TLR9	TLR10	TLR11	TLR12	TLR13
	Bos Taurus	Bota	Bos_taurus_UMD_3.1.1	-	XM_015475330.1	NM_001008664.1	NM_174198.6	NM_001040501.1	NM_001001159.1	NM_001033761.1	XM_005228490.3	NM_183081.1	NM_001076918.2	-	-	NC_037357.1
	Canis lupus familiaris	Cafa	CanFam3.1	NM_001146143.1	NM_001005264.3	XM_540020.4	NM_001002950.2	NM_001197176.1	XM_022417245.1	NM_001048124.2	XM_003435448	NM_001002998.1	NM_001173127.1	-	NC_006584.3	-
	Choloepus hoffmanni	Chho	C_hoffmanni-2.0.1	scaffold: KN180677.1	scaffold: KN190304.1	scaffold: KN188991.1	scaffold: KN190556.1	scaffold: KN185564.1	scaffold: KN180677.1	scaffold: KN193891.1	scaffold: KN193891.1	scaffold: KN186367.1	scaffold: KN180677.1	scaffold: KN196136.1	scaffold: KN175132.1	-
	Dasypus novemcinctus	Dano	Dasnov3.0	-	XM_004471450.3	XM_023588558.1	XM_004463152.3	XM_004471726.2	NM_001281307.1	XM_012525391.2	XM_023588959.1	XM_012524711.2	XM_004459374.3	XM_012521295.1	XM_004449746.1	LOC101435133
	Elephantulus edwardii	Eled	EleEdw1.0	XM_006903585.1	XM_006884461.1	XM_006882260.1	XM_006890698.1	XM_006898037.1	XM_006895408.1	XM_006892371.1	XM_006892372.1	XM_006892254.1	-	XM_006883085.1	XM_006886573.1	-
	Equus caballus	Eqca	EquCab3.0	XM_014738512.2	XM_023626073.1	XM_023630397.1	NM_001099769.2	XM_023632735.1	XM_014738514.2	XM_005613953.2	XM_005613949.3	XM_023619732.1	XM_005608830.3	XM_001502438.4	XM_023633977.1	NC_009175.3
	Erinaceus europaeus	Ereu	EriEur2.0	XM_007522803.2	XM_007529450.2	XM_016185815.1	XM_007521939.2	XM_007530177.2	XM_007522791.2	XM_007517472.1	XM_007517473.2	XM_016186457.1	XM_007522804.2	XM_007537218.1	XM_007523265.1	-
	Galeopterus variegatus	Gava	G_variegatus-3.0.2	XM_008572663.1	XM_008585226.1	XM_008563573.1	XM_008587290.1	XM_008581014.1	XM_008572661.1	XM_008571332.1	XM_008571342.1	XM_008572566.1	XM_008572660.1	LOC103582104	XM_008585594.1	XM_008584303.1
	Homo sapiens	Hosa	GRCh38.p10	U88540.1	U88878.1	U88879.1	AB445638.1	AB060695.1	NM_006068.4	NM_016562.3	AF246971.1	NM_017442.3	AF296673.1	-	NC_000001.11	-
	Loxodonta africana	Loaf	Loxafr3.0	XM_010591411.1	XM_003417524.2	XM_003412326.2	XM_003407779.2	XM_010591125.1	XM_003411392.2	XM_010595793.1	XM_003415989.2	XM_003410065.2	XM_003411391.2	XM_003423338.1	XM_003415290.1	XM_010592754.1
	Manis javanica	Maja	ManJav1.0	LOC108396568	XM_017649827.1	XM_017659252.1	XM_017666227.1	-	-	XM_017660515.1	XM_017660513.1	XM_017672030.1	XM_017656437.1	-	LOC108401809	XM_017672560.1
	Monodelphis domestica	Modo	MonDom5	-	XM_001375753.3	XM_007496035.1	XM_001368732.3	XM_001376152.2	XM_007496564.2	XM_007500926.2	XM_007500930.2	XM_016424604.1	XM_007496591.1	-	-	XM_001372402.2
	Mus musculus	Mumu	GRCm38.p5	AY009154.1	NM_011905.3	AF355152.1	NM_021297.3	NM_016928.3	NM_011604.3	AY035889.1	AY035890.1	AF314224.1	NC_000071.6	NM_205819.3	NM_205823.2	NM_205820.1
	Myotis lucifugus	Mylu	Myoluc2.0	XM_014455635.1	XM_014456089.1	XM_006092654.2	XM_006091085.2	XM_014446077.1	XM_006088513.2	XM_006088607.2	XM_006088606.2	XM_014448429.1	-	XM_006087525.2	XM_006094266.2	XM_014465218.1
	Ornithorhynchus anatinus	Oran	Ornithorhynchus_anatinus-5.0.1	-	XM_007671810.1	XM_016225475.1	XM_007661855.2	XM_001512183.3	XM_001512923.2	XM_007670389.1	XM_007670390.1	XM_007673124.1	XM_001512940.4	-	XM_001516788.1	-
	Orycteropus afer	Oraf	OryAfe1.0	XM_007953531.1	XM_007943988.1	XM_007948388.1	XM_007936671.1	XM_007936955.1	XM_007953530.1	XM_007951628.1	XM_007951627.1	XM_007952045.1	-	XM_007958082.1	XM_007950466.1	-
	Oryctolagus cuniculus	Orcu	OryCun2.0	XM_002709270.3	NM_001082781.1	XM_008273952.2	XM_008273277.2	XM_008268370.2	XM_008275047.2	-	NC_013681	XM_008260758.2	XM_002709387.3	XM_017347915.1	XM_002720664.3	XM_002720225.3
	Phascolarctos cinereus	Phci	phaCin_unsw_v4.1	-	XM_020994004.1	XM_021007696.1	XM_020990604.1	XM_020982203.1	XM_020991823.1	XM_021007481.1	XM_021007491.1	XM_020971571.1	XM_020991799.1	-	-	XM_020964590.1
	Procavia capensis	Prca	Pcap_2.0	scaffold: KN676323.1	scaffold: KN679555.1	scaffold: KN677151.1	scaffold: KN677555.1	scaffold: KN676427.1	scaffold: KN676323.1	scaffold: KN678085.1	scaffold: KN678085.1	scaffold: KN677855.1	scaffold: KN676323.1	scaffold: KN677916.1	scaffold: KN679436.1	scaffold: KN679159.1
	Sarcophilus harrisii	Saha	Devil_ref v7.0	-	XM_003773130.3	XM_012552074.2	XM_003757076.2	XM_003767727.3	XM_003773313.3	XM_023500331.1	XM_003765579.3	XM_023498325.1	XM_012552287.2	-	-	XM_003774898.3
	Sorex araneus	Soar	SorAra2.0	XM_004608066.1	XM_004606172.1	XM_004610405.1	XM_004615682.1	XM_004605509.1	XM_004608065.1	XM_004612185.1	XM_004612186.1	XM_012934195.1	XM_004608067.1	XM_012932961.1	-	-
	Trichechus manatus	Trma	TriManLat1.0	XM_023738956.1	XM_023733515.1	XM_023737218.1	XM_023727355.1	XM_004375953.3	XM_012557924.2	XM_023740707.1	XM_004386346.3	XM_004368596.3	XM_023738953.1	XM_004391034.2	XM_004372101.2	XM_012556261.1
	Tupaia belangeri	Tube	TupBel_1.0	XM_006169244.2	XM_006172099.2	XM_006160465.1	XM_006142796.2	XM_006171975.2	XM_006169243.2	XM_006172018.2	XM_006172017.2	XM_014584513.1	NW_006206760.1	XM_006149416.2	XM_006158140.2	XM_006148781.2
	Tursiops truncatus	Tutr	Tur_tru v1	ENSTTRG00000004038	XM_004330423.2	XM_019921626.1	NM_001281808.1	XM_019920593.1	XM_019928347.1	XM_019928530.1	XM_019928532.1	XM_019947659.1	XM_019928349.1	-	NW_017843440.1	XM_019932111.1
Birds	Latin name	Abbreviation	Genome version	TLR1A	TLR1B	TLR2A	TLR2B	TLR3	TLR4	TLR5	TLR7	TLR15	TLR21
	Anas platyrhynchos	Anpl	BGI_duck_1.0	XM_005029662.3	JN572686.1	XM_021273340.1	NM_001310348.1	NM_001310782.1	NM_001310413.1	NM_001310824.1	XM_005029177.3	XM_005018870.3	XM_013109982.1
	Apaloderma vittatum	Apvi	ASM70340v1	scaffold: NW_009736584.1; NW_009746256.1	scaffold: NW_009746256.1; NW_009712826.1	scaffold: NW_009697848.1; NW_009745589.1	scaffold: NW_009722964.1; NW_009745589.1	XM_009871058.1	XM_009867818.1	XM_009866047.1	XM_009877652.1	XM_009870709.1	-
	Aptenodytes forsteri	Apfo	ASM69914v1	XM_009280175.1	XM_009280152.2	XM_009283352.2	XM_009283317.1	XM_009277378.2	XM_009282256.2	XM_009275754.1	XM_009278529.2	XM_009288440.1	XM_009282498.1
	Apteryx australis	Apau	AptMant0	XM_013949553.1	XM_013949556.1	-	XM_013951607.1	XM_013942085.1	XM_013961606.1	NW_013987125.1	XM_013950523.1	XM_013949776.1	XM_013946682.1
							XM_013951564.1
	Balearica regulorum	Bare	ASM70989v1	scaffold: NW_010765632.1; NW_010784914.1	scaffold: NW_010784914.1; NW_010758503.1	scaffold: NW_010746846.1; NW_010784692.1	scaffold: NW_010778607.1; NW_010784692.1	XM_010310965.1	XM_010304091.1	XM_010301313.1	XM_010309901.1	XM_010298512.1	-
	Buceros rhinoceros	Burh	ASM71030v1	XM_010135841.1	XM_010139187.1	scaffold: NW_010418181.1; NW_010447632.1	XM_010144357.1	XM_010135016.1	XM_010137451.1	XM_010140290.1	XM_010140535.1	XM_010142512.1	-
	Calidris pugnax	Capu	ASM143184v1	XM_014961770.1	XM_014938369.1	-	XM_014945593.1	XM_014945523.1	XM_014944512.1	XM_014950867.1	XM_014960201.1	XM_014962395.1	XM_014962108.1
	Caprimulgus carolinensis	Caca	ASM70074v1	scaffold: NW_010315573.1; NW_010354537.1	scaffold: NW_010354537.1; NW_010303961.1	scaffold: NW_010315509.1; NW_010354082.1	scaffold: NW_010302727.1; NW_010354082.1	XM_010170240.1	XM_010165071.1	XM_010164361.1	XM_010175260.1	XM_010174731.1	XM_010163606
	Cariama cristata	Cacr	ASM69053v1	scaffold: NW_009614494.1; NW_009644868.1	scaffold: NW_009626778.1; NW_009644868.1	scaffold: NW_009644489.1; NW_009643663.1; NW_009628015.1	scaffold: NW_009644489.1; NW_009643663.1; NW_009596046.1	XM_009700362.1	XM_009702452.1	XM_009707107.1	XM_009696068.1	XM_009706095.1	-
	Chlamydotis macqueenii	Chma	ASM69519v1	XM_010124043.1	-	-	XM_010128916.1	XM_010122732.1	XM_010127205.1	XM_010119531.1	XM_010119851.1	XM_010125500.1	-
	Colius striatus	Cost	ASM69071v1	scaffold: NW_010727738.1; NW_010704629.1	scaffold: NW_010727738.1; NW_010728300.1	scaffold: NW_010727181.1; NW_010712904.1; NW_010723993.1	scaffold: NW_010712904.1; NW_010727181.1	XM_010203505.1	XM_010195927.1	XM_010204457.1	XM_010209014.1	XM_010206127.1	-
	Columba livia	Coli	Cliv_1.0	XM_005501264.2	XM_021286050.1	XM_005500842.2	XM_013372151.2	XM_005500210.2	XM_005498384.2	XM_021299623.1	XM_005512700.2	XM_021280471.1	-
	Cuculus canorus	Cuca	ASM70932v1	XM_009566580.1	-	-	XM_009567139.1	XM_009565656.1	XM_009569425.1	XM_009569717.1	XM_009555971.1	XM_009560965.1	-
											XM_009555972.1
	Dromaius novaehollandiae	Drno	droNov1	NW_020451761.1	NW_020451761.1	-	NW_020453314.1	NW_020453316.1	NW_020453538.1	NW_020451872.1	NW_020451495.1	NW_020451406.1	NW_020453898.1
							NW_020453314.1
	Eurypyga helias	Euhe	ASM69077v1	scaffold: NW_010269592.1; NW_010284715.1	scaffold: NW_010284715.1; NW_010229916.1	-	XM_010160072.1	XM_010156014.1	XM_010156250.1	XM_010151494.1	XM_010146638.1	XM_010151478.1	-
	Falco cherrug	Fach	F_cherrug_v1.0	XM_005435252.2	XM_005435373.2	XM_005436665.2	XM_005436664.2	XM_005433774.1	XM_005441990.1	XM_005441254.1	XM_005434509.1	XM_005445628.1	XM_014276142.1
	Fulmarus glacialis	Fugl	ASM69083v1	scaffold: NW_009227241.1; NW_009241683.1	scaffold: NW_009241683.1; NW_009222056.1	scaffold: NW_009234787.1; NW_009241440.1	scaffold: NW_009213298.1; NW_009241440.1	XM_009585392.1	XM_009586474.1	XM_009572390.1	XM_009572361.1	XM_009586905.1	-
	Gallus gallus	Gaga	Gallus_gallus-5.0	NM_001007488.4	NM_001081709.3	NM_204278.1	NM_001161650.1	NM_001011691.3	NM_001030693.1	NM_001024586.1	NM_001011688.2	NM_001037835.1	NM_001030558.1
	Gavia stellata	Gast	ASM69087v1	scaffold: NW_009305499.1; NW_009335576.1; NW_009335513.1	scaffold: NW_009284321.1; NW_009335576.1; NW_009335513.1	scaffold: NW_009337112.1; NW_009335875.1; NW_009335756.1	scaffold: NW_009337112.1; NW_009335875.1; NW_009335743.1	XM_009811989.1	XM_009809127.1	XM_009821515.1	XM_009813692.1	XM_009821678.1	-
	Haliaeetus albicilla	Haal	ASM69140v1	scaffold: NW_009797120.1; NW_009758954.1	scaffold: NW_009797120.1; NW_009783118.1	scaffold: NW_009796961.1; NW_009796621.1; NW_009796462.1	scaffold: NW_009796961.1; NW_009796621.1; NW_009796490.1	XM_009915940.1	XM_009915776.1	XM_009928565.1	XM_009913820.1	XM_009927303.1	-
	Leptosomus discolor	Ledi	ASM69178v1	scaffold: NW_009847725.1; NW_009898215.1	scaffold: NW_009898215.1; NW_009856273.1	scaffold: NW_009860959.1; NW_009898045.1	scaffold: NW_009898045.1; NW_009880388.1; NW_009860959.1	XM_009953213.1	XM_009947763.1	XM_009950947.1	XM_009960331.1	XM_009953779.1	-
	Melopsittacus undulatus	Meun	Melopsittacus_undulatus_6.3	XM_005149134.1	XM_005149188.1	-	XM_013128990.1	XM_005149053.2	XM_005145616.1	XM_005151875.1	XM_005151439.1	XM_005144697.1	-
	Merops nubicus	Menu	ASM69184v1	XM_008949981.1	XM_008936053.1	XM_008935287.1	XM_008939868.1	XM_008943939.1	XM_008945045.1	XM_008950209.1	XM_008935272.1	XM_008943754.1	-
	Mesitornis unicolor	Meuni	ASM69576v1	scaffold: NW_010168205.1; NW_010218328.1; NW_010214210.1	scaffold: NW_010195227.1; NW_010218328.1; NW_010214210.1; NW_010168205.1	XM_010179417.1	XM_010186961.1	XM_010181262.1	XM_010193770.1	XM_010194240.1	scaffold: NW_010207725.1; NW_010217734.1; NW_010221131.1; NW_010219701.1	XM_010182944.1	-
											scaffold: NW_010181825.1; NW_010217734.1; NW_010221131.1; NW_010219701.1
	Nipponia nippon	Nini	ASM70822v1	XM_009461836.1	XM_009461835.1	scaffold	XM_009474742.1	XM_009474837.1	XM_009475802.1	XM_009472928.1	XM_009476283.1	XM_009476126.1	XM_009475125.1
	Opisthocomus hoazin	Opho	ASM69207v1	XM_009935562.1	XM_009935561.1	XM_009943159.1	XM_009943159.1	XM_009940192.1	XM_009935409.1	XM_009937341.1	XM_009943495.1	XM_009931299.1	-
	Phaethon lepturus	Phle	ASM68728v1	scaffold: NW_010535565.1; NW_010574772.1	scaffold: NW_010538006.1; NW_010574772.1	scaffold: NW_010573420.1; NW_010573347.1; NW_010574333.1	scaffold: NW_010573420.1; NW_010573330.1; NW_010574333.1	XM_010281742.1	XM_010293516.1	XM_010295212.1	XM_010290259.1	XM_010282406.1	-
	Phoenicopterus ruber	Phru	ASM68726v1	scaffold: KK417597.1; JJRE01132815.1	scaffold: KK419054.1; JJRE01132815.1	scaffold: JJRE01135728.1; JJRE01060637.1; JJRE01009382.1	scaffold: JJRE01009382.1; JJRE01135728.1; JJRE01060637.1	scaffold: KK415961.1	scaffold: KK432566.1	scaffold: KK434338.1	scaffold: JJRE01108155.1	scaffold: KK431690.1	-
	Picoides pubescens	Pipu	ASM69900v1	XM_009896574.1	XM_009896575.1	XM_009898369.1	XM_009898379.1	XM_009902217.1	XM_009907081.1	XM_009901238.1	XM_009896972.1	XM_009902092.1	-
	Podiceps cristatus	Pocr	ASM69954v1	scaffold: JMFS01125278.1	scaffold: JMFS01125278.1; JMFS01120858.1	scaffold: JMFS01149733.1; JMFS01151094.1	scaffold: JMFS01151094.1; JMFS01149733.1	scaffold: KL265951.1	scaffold: JMFS01017954.1	scaffold: KL280321.1	scaffold: JMFS01087972.1	scaffold: JMFS01041530.1	-
	Pterocles gutturalis	Ptgu	ASM69924v1	scaffold: NW_010123035.1; NW_010153640.1	scaffold: NW_010107950.1; NW_010153640.1	scaffold: NW_010153526.1; NW_010153287.1; NW_010154241.1	scaffold: NW_010153526.1; NW_010153275.1; NW_010154241.1	XM_010074246.1	XM_010073689.1	XM_010074631.1	XM_010076693.1	XM_010085978.1	-
	Rhea americana	Rham	rheAme1	scaffold: PTEV01000009.1; PTEV01001962.1	scaffold: PTEV01001962.1; PTEV01000009.1	scaffold: PTEV01000168.1	-	scaffold: PTEV01000035.1	scaffold: PTEV01000062.1	scaffold: PTEV01000110.1	scaffold: PTEV01000008.1	scaffold: PTEV01000491.1	scaffold: PTEV01000541.1
	Strix occidentalis	Stoc	Soccid_v01	scaffold: NIFN01000373.1	scaffold: NIFN01000373.1	scaffold: NIFN01000364.1	scaffold: NIFN01000364.1	scaffold: NIFN01000088.1	scaffold: NIFN01001205.1	scaffold: NIFN01000594.1	scaffold: NIFN01000233.1	scaffold: NIFN01000459.1	scaffold: NIFN01003500.1
	Struthio camelus	Stca	ASM69896v1	XM_009673363.1	XM_009673448.1	XM_009677117.1	XM_009677115.1	XM_009676700.1	XM_009668178.1	XM_009686697.1	XM_009683661.1	XM_009669051.1	XM_009670999.1
	Taeniopygia guttata	Tagu	Taeniopygia_guttata-3.2.4	XM_012573617.1	XM_004176603.1	XM_002198470.2	XM_002196366.1	XM_002190852.2	NM_001142454.1	XM_002188726.1	XM_002194896.2	XM_002197069.2	XM_004175694.2
											XM_002194875.1
	Tauraco erythrolophus	Taer	ASM70936v1	scaffold: NW_010053988.1, NW_010043913.1	scaffold: NW_010066944.1; NW_010043913.1	scaffold: NW_010068199.1; NW_010089847.1	scaffold: NW_010057307.1; NW_010089847.1	XM_009986371.1	XM_009978945.1	XM_009978079.1	XM_009991025.1	XM_009979140.1	-
	Tinamus guttatus	Tigu	ASM70537v2	XM_010219197.1	XM_010219196.1	XM_010212759.1	XM_010212759.1	XM_010219604.1	XM_010219200.1	XM_010217273.1	XM_010228317.1	XM_010218127.1	-
Reptiles	Latin name	Abbreviation	Genome version	TLR1	TLR2	TLR3	TLR4	TLR5	TLR5L	TLR7	TLR8	TLR9	TLR13	TLR14	TLR15	TLR21	TLR22
	Alligator sinensis	Alsi	ASM45574v1	XM_006029243.1	XM_006019140.1	XM_014521634.1	XM_014521148.1	XM_006029187.2	-	XM_006022317.1	XM_006022315.2	-	XM_006015077.2	XM_006033493.2	XM_006021588.1	XM_006038111.1	-
				XM_006029236.2	XM_006019143.2						XM_006022316.1
	Anolis carolinensis	Anca	AnoCar2.0	XM_003226247.3	XM_008111949.2	XM_003221602.3	XM_008120209.2	XM_008125877.2	XM_003229886.3	XM_003218850.3	-	-	XM_008118457.2	XM_003230485.1	XM_008102748.2	XM_008124928.2	-
				XM_003226246.3	XM_008111950.2
	Chelonia mydas	Chmy	CheMyd_1.0	XM_007059713.1	XM_007071294.1	XM_007063639.1	XM_007057276.1	XM_007070449.1	XM_007070398.1	XM_007060255.1	XM_007060202.1	-	-	XM_007064608.1	LOC102948090	XM_007053406.1	XM_007062372.1
											XM_007060256.1
											NW_006630072.1
	Chrysemys picta	Chpi	Chrysemys_picta_bellii-3.0.3	XM_008169981.1	XM_008169402.1	XM_008168449.1	XM_005301387.2	XM_005289598.2	XM_005307990.1	XM_005287771.2	XM_005287856.2	-	XM_005312618.1	XM_005293629.1	LOC101941618	XM_005314303.2	XM_005298023.1
				XM_008169980.1	XM_008169403.1						XM_008172075.1
	Gavialis gangeticus	Gagan	GavGan_comp1	XM_019526625.1	XM_019521673.1	XM_019526525.1	XM_019510518.1	XM_019516501.1	-	XM_019525635.1	XM_019525585.1	-	-	-	XM_019507964.1	-	XM_019506442.1
					XM_019521053.1						XM_019525655.1
	Gekko japonicus	Geja	Gekko_japonicus_V1.1	XM_015418163.1	XM_015409055.1	XM_015425002.1	NW_015162507.1	XM_015424574.1	XM_015410835.1	XM_015427685.1	-	-	XM_015414396.1	XM_015408359.1	XM_015421205.1	XM_015416616.1	-
				XM_015418276.1
	Gopherus agassizii	Goag	ASM289641v1	scaffold: PPEB01002388.1	scaffold: PPEB01003868.1	scaffold: PPEB01006854.1	scaffold: PPEB01002344.1	scaffold: PPEB01015292.1	scaffold: PPEB01003023.1	scaffold: PPEB01006554.1	scaffold: PPEB01006554.1	-	-	scaffold: PPEB01003830.1	-	scaffold: PPEB01015937.1	scaffold: PPEB01001778.1
					scaffold: PPEB01003868.1
	Ophiophagus hannah	Opha	OphHan1.0	scaffold: AZIM01001119.1	scaffold: AZIM01000144.1	scaffold: AZIM01001641.1	scaffold: AZIM01000218.1	scaffold: AZIM01001148.1	scaffold: AZIM01003289.1	scaffold: AZIM01001611.1	-	-	scaffold: AZIM01003143.1	scaffold: AZIM01003633.1	scaffold: AZIM01000284.1	scaffold: AZIM01002628.1	scaffold: AZIM01002628.1
	Pelodiscus sinensis	Pesi	PelSin_1.0	XM_006129518.2	XM_014574249.1	XM_006128459.2	NM_001286933.1	XM_006115600.2	XM_014580301.1	XM_014573459.1	XM_014573456.1	XM_014571799.1	-	XM_014571663.1	-	LOC102453419	XM_006138146.2
					XM_014574253.1						XM_014573452.1
											XM_006122845.2
	Pogona vitticeps	Povi	pvi1.1	XM_020786228.1	XM_020781367.1	XM_020802175.1	XM_020811504.1	XM_020786631.1	XM_020777436.1	XM_020786743.1	-	-	XM_020792836.1	XM_020777437.1	-	XM_020807942.1	NW_018150722.1
				XM_020786225.1
	Protobothrops mucrosquamatus	Prmu	P.Mucros_1.0	XM_015822866.1	XM_015818356.1	XM_015831781.1	XM_015813974.1	XM_015831927.1	XM_015825333.1	XM_015831577.1	-	-	XM_015810223.1	XM_015816642.1	XM_015813689.1	XM_015818510.1	XM_015819494.1
	Python bivittatus	Pybi	Python_molurus_bivittatus-5.0.2	XM_007437894.2	XM_015887640.1	XM_007439002.2	XM_007433542.2	XM_015889124.1	-	XM_007435644.1	-	-	NW_006537016.1	XM_007436577.2	XM_007444506.1	XM_015888483.1	XM_007421113.1
	Sphenodon punctatus	Sppu	ASM311381v1	scaffold: QEPC01005573.1	scaffold: QEPC01015698.1	scaffold: QEPC01001717.1	scaffold: QEPC01007483.1	scaffold: QEPC01008101.1	scaffold: QEPC01000882.1	scaffold: QEPC01000801.1	scaffold: QEPC01000801.1	scaffold: QEPC01007158.1	-	scaffold: QEPC01015423.1	-	scaffold: QEPC01012618.1	scaffold: QEPC01015423.1
					scaffold: QEPC01015698.1
	Thamnophis sirtalis	Thsi	Thamnophis_sirtalis-6.0	XM_014066675.1	XM_014061155.1	XM_014057618.1	XM_014063377.1	XM_014053235.1	-	XM_014076693.1	-	-	XM_014052879.1	XM_014072557.1	XM_014058363.1	XM_014074983.1	XM_014055770.1
Amphibians	Latin name	Abbreviation	Genome version	TLR1	TLR1L	TLR2	TLR3	TLR4	TLR5	TLR5L	TLR7	TLR8	TLR9	TLR12	TLR13	TLR14	TLR19	TLR21	TLR22				TLR6
	Ambystoma mexicanum	Amme	AmexG_v3.0.0	scaffold: AMEXG_0030000798	scaffold: AMEXG_0030000798	scaffold: AMEXG_0030004394	scaffold: AMEXG_0030000253,AMEXG_0030058636,AMEXG_0030062464	-	scaffold: AMEXG_0030001075	scaffold: AMEXG_0030000897	scaffold: AMEXG_0030002723	scaffold: AMEXG_0030002723	scaffold: AMEXG_0030004304	scaffold: GFBM010049082.1,GFBM010591642.1	scaffold: AMEXG_0030003273	scaffold: TRINITY_DN35513_c3_g1_i1	scaffold: GFBM010691980.1	scaffold: TRINITY_DN36535_c3_g6_i1	scaffold: GFBM010675620.1				scaffold: AMEXG_0030000798
					scaffold: AMEXG_0030000798								scaffold: AMEXG_0030004791	scaffold: AMEXG_0030004010	scaffold: AMEXG_0030003273				scaffold: AMEXG_0030000672				scaffold: AMEXG_0030000798
	Nanorana parkeri	Napa	ASM93562v1	XM_018576494.1	XM_018576495.1	XM_018557931.1	XM_018561279.1	XM_018565865.1	XM_018573240.1	XM_018554295.1	XM_018566073.1	XM_018566074.1	-	-	XM_018570065.1	XM_018566182.1	XM_018560096.1	XM_018554775.1	XM_018553046.1				XM_018576495.1
											XM_018566072.1				XM_018570064.1	XM_018566183.1	XM_018571828.1
																	XM_018574431.1
	Rana catesbeiana	Raca	RCv2.1	scaffold: LIAG020011642.1	scaffold: LIAG020011650.1	scaffold: LIAG020332105.1	scaffold: LIAG020190671.1	scaffold: LIAG020488715.1	scaffold: LIAG020171259.1	scaffold: LIAG020319510.1	scaffold: LIAG020575782.1	scaffold: LIAG020502206.1	scaffold: LIAG020030403.1	-	scaffold: LIAG020424794.1	scaffold: LIAG020416135.1	scaffold: LIAG020693699.1	scaffold: LIAG020369553.1	scaffold: LIAG020218644.1				scaffold: LIAG020011650.1
													scaffold: LIAG020030419.1			scaffold: LIAG020314659.1	scaffold: LIAG020455085.1
													scaffold: LIAG020030407.1			scaffold: LIAG020693829.1	scaffold: LIAG020430162.1
	Rhinella marina	Rhma	RM170330	scaffold: ONZH01012153.1	scaffold: ONZH01012153.1	scaffold: ONZH01006088.1	scaffold: ONZH01031111.1	-	scaffold: ONZH01009707.1	scaffold: ONZH01006530.1	-	scaffold: ONZH01030585.1	from assembled transcriptome	-	scaffold: ONZH01010299.1	scaffold: ONZH01023619.1	scaffold: ONZH01002790.1	scaffold: ONZH01029787.1	-				scaffold: ONZH01012153.1
																	scaffold: ONZH01002790.1
	Xenopus laevis	Xela	Xenopus_laevis_v2	XM_018229111.1	XM_018229102.1	XM_018243253.1	XM_018230311.1	-	NM_001094980.1	NM_001095629.1	XM_018247033.1	XM_018245523.1	XM_018258952.1	XM_018226192.1	XM_018224859.1	XM_018231685.1	-	XM_018226707.1	XM_018251380.1				XM_018229102.1
						XM_018231323.1						XM_018245522.1		XM_018226700.1	XM_018228245.1	XM_018233540.1			XM_018256139.1
						XM_018231330.1								XM_018226701.1		XM_018233539.1
																XM_018231696.1
																XM_018233556.1
																LOC108699160
																LOC108700394
	Xenopus tropicalis	Xetr	Xenopus_tropicalis_v9.1	XM_018095356.1	XM_018095359.1	XM_004911150.3	XM_002934402.3	-	XM_002940696.4	XM_002937504.4	NM_001127411.1	XM_002933813.1	XM_018093220.1	XM_002941824.4	XM_002935001.4	XM_004920396.3	-	XM_002936397.3	XM_002942535.4				XM_018095359.1
					XM_018095354.1	XM_018091005.1						XM_004912345.1				XM_004919740.3							XM_018095354.1
																XM_002943050.4
																XM_012954675.1
Fishes	Latin name	Abbreviation	Genome version	TLR1	TLR2	TLR3	TLR4	TLR5	TLR5S	TLR7	TLR8	TLR9	TLR13	TLR18	TLR19	TLR20	TLR21	TLR22	TLR23	TLR25	TLR27
	Amphiprion ocellaris	Amoc	AmpOce1.0	XM_023275703.1	XM_023296679.1	XM_023291799.1	-	XM_023299695.1	XM_023274391	XM_023292502.1	XM_023292501.1	XM_023278948.1	XM_023298409.1	XM_023274899.1	-	-	XM_023261756.1	XM_023272857.1	XM_023261394.1	XM_023292814.1	-
	Anabas testudineus	Ante	fAnaTes1.1	scaffold: OOHO01000011.1	scaffold: OOHO01000005.1	scaffold: OOHO01000002.1	-	scaffold: OOHO01000013.1	scaffold: OOHO01000013.1	scaffold: OOHO01000008.1	scaffold: OOHO01000008.1	scaffold: OOHO01000023.1	-	scaffold: OOHO01000006.1	-	-	scaffold: OOHO01000006.1	scaffold: OOHO01000004.1	scaffold: OOHO01000017.1	-	-
											scaffold: OOHO01000008.1							scaffold: OOHO01000004.1	scaffold: OOHO01000017.1
																			scaffold: OOHO01000017.1
																			scaffold: OOHO01000017.1
	Anguilla japonica	Anja	Ajp_01	scaffold: BDQN01000331.1	scaffold: BDQN01000150.1	scaffold: BDQN01000861.1	-	scaffold: BDQN01000337.1	-	scaffold: BDQN01001519.1	scaffold: BDQN01001519.1	scaffold: BDQN01000284.1	-	scaffold: BDQN01000075.1	scaffold: BDQN01000545.1	scaffold: BDQN01003688.1	scaffold: BDQN01000117.1	scaffold: BDQN01030320.1	-	scaffold: BDQN01002003.1	-
				scaffold: BDQN01000331.1	scaffold: BDQN01000150.1											scaffold: BDQN01003688.1
																scaffold: BDQN01000832.1
																scaffold: BDQN01000832.1
																scaffold: BDQN01013182.1
																scaffold: BDQN01006933.1
																scaffold: BDQN01000832.1
	Antennarius striatus	Anst	ASM90030327v1	-	-	scaffold: OMNX01006521.1	-	scaffold: OMNX01017563.1	scaffold: OMNX01007223.1	scaffold: OMNX01066378.1	scaffold: OMNX01066378.1	scaffold: OMNX01010974.1; scaffold: OMNX01048169.1	-	scaffold: OMNX01006928.1	-	-	scaffold: OMNX01070006.1	scaffold: OMNX01014834.1	scaffold: OMNX01056198.1	-	-
	Astyanax mexicanus	Asme	Astyanax_mexicanus-2.0	XM_007260314.2	XM_022674906.1	XM_007243336.3	XM_022684453.1	XM_022676980.1	-	XM_007227713.2	XM_007227714.2	XM_007236998.2	-	XM_022673518.1	XM_022674042.1	XM_015608615.2	XM_007250876.3	XM_015608450.2	-	-	-
					XM_007260284.3		XM_022685023.1				XM_022664584.1					XM_007235175.3		XM_007259051.3
							XM_022684957.1											XM_007259068.2
							XM_022684607.1											XM_015608321.2
							XM_022684454.1
	Brotula barbata	Brba	ASM90030326v1	scaffold: OMNV01015947.1	scaffold: OMNV01007682.1	scaffold: OMNV01010614.1	-	scaffold: OMNV01010023.1	scaffold: OMNV01015981.1	scaffold: OMNV01008890.1	scaffold: OMNV01008890.1	scaffold: OMNV01016252.1	-	scaffold: OMNV01012718.1	-	-	scaffold: OMNV01001393.1	scaffold: OMNV01019365.1	-	scaffold: OMNV01019802.1	-
					scaffold: OMNV01011076.1
	Callorhinchus milii	Cami	Callorhinchus_milii-6.1.3	XM_007889182.1	XM_007903987.1	XM_007892819.1	-	-	-	XM_007891618.1	-	-	-	XM_007910264.1	-	XM_007906265.1	-	-	-	XM_007898660.1	XM_007895690.1
					XM_007904038.1					XM_007891825.1
	Clupea harengus	Clha	ASM96633v1	XM_012820569.1	XM_012831691.1	XM_012835854.1	-	XM_012826592.1	XM_012826608.1	XM_012825068.1	XM_012825069.1	XM_012826039.1	-	XM_012817906.1	XM_012817976.1	XM_012824433	XM_012839353.1	-	-	XM_012841334.1	-
																XM_012824434.1				XM_012841335.1
	Cyprinus carpio	Cyca	GCA_000951615.2	LC150761	LC150763	KF387571	KF582562	LC150765	-	AB553573	LC150767	GU809229	-	LC150770	LC150772	KF482527	LC150773	LC150775	-	LC150778	-
						KF387572	KF582561			LC150766	LC150768			LC150771			LC150774	LC150776		LC150779
							LC150764				LC150769							LC150777
							HQ229652
	Cyttopsis rosea	Cyro	ASM90030235v1	scaffold: OMKR01000705.1	scaffold: OMKR01086778.1; scaffold: OMKR01108784.1	scaffold: OMKR01003021.1	-	-	-	scaffold: OMKR01064215.1	scaffold: OMKR01064215.1	scaffold: OMKR01111513.1	-	scaffold: OMKR01093630.1	scaffold: OMKR01008258.1	-	scaffold: OMKR01087165.1	-	scaffold: OMKR01111660.1	scaffold: OMKR01008284.1	-
															scaffold: OMKR01108552.1
															scaffold: OMKR01108552.1
	Danio rerio	Dare	GRCz11	NM_001130593.1	NM_212812.1	NM_001013269.3	NM_001328605.1	XM_001919017.6	-	XM_021479060.1	XM_001920559.6	NM_001130594.1	-	XM_005158050.4	XM_009292292.3	NM_001177443.2	NM_001199335.1	NM_001128675.2	-	-	-
							XM_009307228.3	NM_001130595.2			XM_017358120.2				XM_002664846.6	XM_009304761.3
							NM_212813.2									XM_021478955.1
																XM_021478954.1
	Esox lucius	Eslu	Eluc_V3	XM_010897453.3	XM_010905031	XM_010891602.3	XM_020046920.1	XM_020051399.1	-	XM_010884487.3	XM_013139187.2	XM_020051578.1	-	XM_020040758.1	-	-	XM_010867633.3	XM_010886401.2	-	XM_020053117.1	-
																		XM_010873120.2
																		XM_010876775.3
	Hippocampus comes	Hico	H_comes_QL1_v1	-	-	XM_019862645.1	-	XM_019896224.1	XM_019890715.1	XM_019895543.1	XM_019895544.1	-	-	XM_019863767.1	-	-	XM_019896043.1	XM_019884774.1	-	XM_019866171.1	-
	Ictalurus punctatus	Icpu	IpCoco_1.2	XM_017456779.1	XM_017458028.1	NM_001200068.1	XM_017464399.1	XM_017487210.1	NM_001200229.1	XM_017469254.1	HQ677718.1	XM_017468308.1	-	XM_017481323.1	XM_017468529.1	-	NM_001200065.1	XM_017493121.1	-	XM_017494629.1	-
							XM_017463281.1	XM_017487188.1			XM_017480678.1
	Labrus bergylta	Labe	BallGen_V1	XM_020642603.1	XM_020639666.1	XM_020639732.1	-	XM_020631533.1	XM_020639942.1	XM_020634485.1	XM_020634487.1	XM_020650078.1	XM_020637533.1	XM_020658236.1	-	-	XM_020656704.1	XM_020657281.1	XM_020657705.1	-	-
																			XM_020657703.1
	Larimichthys crocea	Lacr	L_crocea_2.0	NW_017609806.1	XM_019274892.1	XM_019274881.1	-	XM_010741268.2	XM_010739929.2	XM_010743042.2	XM_010743041.2	XM_010746802.2	-	-	-	-	XM_010735056.2	XM_010743101.2	XM_010755589.2	-	-
					XM_010754846.2													NM_001303396.1
	Latimeria chalumnae	Lach	LatCha1	XM_014493953.1	XM_014493815.1	XM_006006780.2	-	XM_005998620.2	AFYH01284233.1	XM_006014064.2	-	XM_005987092.1	XM_006000240.2	XM_005991679.2	-	-	XM_005997988.1	-	-	-	XM_005997279.1
										XM_014499015.1							XM_006010384.2
	Lepisosteus oculatus	Leoc	LepOcu1	XM_015345878.1	XM_015344720.1	XM_006630108.2	-	XM_006625986.2	-	XM_015361454.1	XM_015361456.1	XM_015348046.1	-	XM_006641799.2	-	-	-	XM_015349956.1	-	XM_015353150.1	-
											XM_015361493.1	XM_015348292.1								XM_015352785.1
	Maccullochella peelii	Mape	mcod_v1	scaffold: LKNJ01000228.1	scaffold: LKNJ01001090.1	scaffold: LKNJ01004098.1	-	scaffold: LKNJ01000912.1	scaffold: LKNJ01003338.1	scaffold: LKNJ01002054.1	scaffold: LKNJ01002054.1	scaffold: LKNJ01000558.1	-	scaffold: LKNJ01003214.1	-	-	scaffold: LKNJ01004856.1	scaffold: LKNJ01006704.1	scaffold: LKNJ01002729.1	-	-
																			scaffold: LKNJ01005826.1
																			scaffold: LKNJ01007153.1
	Mastacembelus armatus	Maar	fMasArm1.1	scaffold: OOHQ01000077.1	scaffold: OOHQ01000107.1	scaffold: OOHQ01000044.1	-	scaffold: OOHQ01000069.1	scaffold: OOHQ01000069.1	scaffold: OOHQ01000093.1	scaffold: OOHQ01000093.1	scaffold: OOHQ01000094.1	-	scaffold: OOHQ01000011.1	-	-	scaffold: OOHQ01000011.1	scaffold: OOHQ01000089.1	scaffold: OOHQ01000103.1	-	-
																		scaffold: OOHQ01000089.1	scaffold: OOHQ01000103.1
	Melanogrammus aeglefinus	Meae	MAEA_1	-	-	scaffold: OLKM01000038.1	-	-	-	scaffold: OLKM01000560.1	scaffold: OLKM01000560.1	scaffold: OLKM01001279.1	-	scaffold: OLKM01000538.1	-	-	scaffold: OLKM01001291.1	scaffold: OLKM01000030.1	-	scaffold: OLKM01002290.1	-
											scaffold: OLKM01000560.1	scaffold: OLKM01001279.1					scaffold: OLKM01000447.1	scaffold: OLKM01000033.1		scaffold: OLKM01003915.1
											scaffold: OLKM01000560.1	scaffold: OLKM01001279.1						scaffold: OLKM01000192.1		scaffold: OLKM01003915.1
											scaffold: OLKM01000560.1	scaffold: OLKM01001629.1						scaffold: OLKM01001536.1
											scaffold: OLKM01001466.1	scaffold: OLKM01001629.1						scaffold: OLKM01000213.1
																		scaffold: OLKM01000030.1
	Myripristis jacobus	Myja	ASM90030255v1	scaffold: OMLB01006431.1	scaffold: OMLB01044464.1; scaffold: OMLB01055642.1	scaffold: OMLB01050030.1	scaffold: OMLB01029339.1	scaffold: OMLB01063308.1	scaffold: OMLB01045081.1	scaffold: OMLB01062685.1	scaffold: OMLB01062685.1	scaffold: OMLB01048314.1	-	scaffold: OMLB01012812.1	-	-	scaffold: OMLB01058301.1	scaffold: OMLB01018634.1	scaffold: OMLB01018634.1	-	-
	Notothenia coriiceps	Noco	NC01	XM_010778440.1	KJ531971.1	XM_010779900.1	-	XM_010781754.1	XM_010790523.1	XM_010773522.1	XM_010773523.1	XM_010772240.1	-	XM_010769436.1	-	-	XM_010776711.1	KJ531980.1	KJ531981.1	-	-
				KJ531970.1	XM_010794273.1						KJ531976.1			KJ531978.1
	Oryzias latipes	Orla	ASM223467v1	XM_011480211.3	XM_004079553.4	XM_004066015.4	-	XM_004083676.4	XM_023953238.1	XM_011489852	XM_004081953.3	XM_011477168.3	-	XM_004078474.3	-	-	XM_023964717.1	XM_004085014.4	-	XM_004083114.4	-
					XM_004079592.2
	Parablennius parvicornis	Papa	ASM90030274v1	scaffold: OMNM01035615.1	scaffold: OMNM01048360.1	scaffold: OMNM01013996.1	-	scaffold: OMNM01027575.1	scaffold: OMNM01066219.1	scaffold: OMNM01035039.1	scaffold: OMNM01035039.1	scaffold: OMNM01065965.1	-	scaffold: OMNM01023776.1	-	-	scaffold: OMNM01005963.1	scaffold: OMNM01065746.1	scaffold: OMNM01034353.1	scaffold: OMNM01014208.1	-
	Parasudis fraserbrunneri	Pafr	ASM90030229v1	scaffold: OMKL01053414.1	scaffold: OMKL01118251.1	scaffold: OMKL01049258.1	scaffold: OMKL01104045.1	scaffold: OMKL01094613.1	-	scaffold: OMKL01086519.1	scaffold: OMKL01086519.1	scaffold: OMKL01102594.1	-	scaffold: OMKL01052691.1	-	-	scaffold: OMKL01048288.1	scaffold: OMKL01153680.1	scaffold: OMKL01119462.1	scaffold: OMKL01053439.1	-
							scaffold: OMKL01069509.1
	Periophthalmus magnuspinnatus	Pema	PM.fa	scaffold: KN464040.1	scaffold: KN465323.1	scaffold: KN463856.1	-	scaffold: KN462181.1	scaffold: KN461357.1	scaffold: KN467456.1	scaffold: KN467456.1	scaffold: KN462803.1	-	scaffold: KN466018.1	-	-	scaffold: KN463352.1	scaffold: KN465702.1	scaffold: KN464753.1	-	-
																			scaffold: KN461469.1
																			scaffold: KN461375.1
																			scaffold: KN465255.1
	Poecilia reticulata	Pore	Guppy_female_1.0+MT	XM_017307103.1	XM_008403112.1	XM_008404081.2	-	XM_017302029.1	-	XM_008400502.2	XM_008401938.2	XM_008413840.2	-	XM_008430864.1	-	-	XM_017309716.1	XM_008396462.2	XM_017307360.1	-	-
																		XM_017301867.1
	Polymixia japonica	Poja	ASM90030230v1	scaffold: OMKK01007337.1	scaffold: OMKK01017990.1	scaffold: OMKK01011913.1	scaffold: OMKK01068390.1	-	-	scaffold: OMKK01008268.1	scaffold: OMKK01008268.1	scaffold: OMKK01037728.1	-	scaffold: OMKK01046636.1	-	-	scaffold: OMKK01021793.1	-	-	scaffold: OMKK01003709.1	-
					scaffold: OMKK01040058.1
	Rhincodon typus	Rhty	ASM164234v2	XM_020535195.1	XM_020512238.1	XM_020519551.1	-	-	-	XM_020520648.1	XM_020520658.1	-	-	-	-	-	XM_020523098.1	XM_020518663.1	-	-	XM_020528545.1
					XM_020523659.1												XM_020532957.1
	Salmo salar	Sasa	ICSASG_v2	HQ664666.1	-	XM_014195262.1	-	XM_014144610.1	XM_014147183.1	XM_014174491.1	XM_014164382.1	XM_014134611.1	-	XM_014200815.1	XM_014149242.1	-	-	XM_014157167.1	-	-	-
				XM_014199800.1						HF970587.1	NM_001161693.1			XM_014162252.1				AM233509.1
										XM_014128336.1
	Scleropages formosus	Scfo	ASM162426v1	-	-	XM_018735626.1	-	XM_018743877.1	-	XM_018729219.1	XM_018729219.1	XM_018737644	-	XM_018739742.1	-	-	XM_018732168.1	XM_018739964.1	-	XM_018755702.1	-
																				XM_018755700.1
																				XM_018735265.1
	Scophthalmus maximus	Scma	ASM318616v1	scaffold: CP026255.1	scaffold: CP026244.1	scaffold: CP026250.1	-	scaffold: CP026262.1	scaffold: CP026262.1	scaffold: CP026256.1	scaffold: CP026256.1	scaffold: CP026253.1	-	scaffold: CP026258.1	-	-	scaffold: CP026243.1	scaffold: CP026263.1	scaffold: CP026244.1	-	-
																		scaffold: CP026263.1	scaffold: CP026264.1
	Seriola dumerili	Sedu	Sdu_1.0	XM_022751557.1	XM_022769977.1	XM_022738268.1	-	XM_022767404.1	XM_022765213.1	XM_022741289.1	XM_022741290.1	XM_022741515.1	XM_022742413.1	XM_022746120.1	-	-	XM_022764631.1	XM_022748753.1	XM_022747406.1	-	-
					XM_022738168.1													XM_022748754.1	XM_022747407.1
																			XM_022761134.1
	Sparus aurata	Spau	ASM330901v1	scaffold: CM010270.1	scaffold: CM010253.1	scaffold: CM010253.1	-	scaffold: CM010274.1	scaffold: CM010274.1	scaffold: CM010261.1	scaffold: CM010261.1	scaffold: CM010254.1	-	PQWN01001752.1	-	-	scaffold: CM010269.1	scaffold: CM010271.1	scaffold: CM010255.1; scaffold: PQWN01007025.1	scaffold: PQWN01004032.1	-
					scaffold: CM010262.1														scaffold: PQWN01001956.1
	Takifugu rubripes	Taru	FUGU5	XM_003970363.2	XM_011617904.1	XM_003972308.2	-	XM_011611738.1	XM_003971921.2	XM_011609151.1	XM_003961819.2	XM_003963302.2	-	AC156431.1	-	-	NM_001032579.1	XM_011608078.1	AC156435.1	-	-
	Thunnus albacares	Thal	ASM90030262v1	scaffold: OMLG01010073.1	scaffold: OMLG01035857.1	scaffold: OMLG01003743.1	-	scaffold: OMLG01013513.1	scaffold: OMLG01032850.1	scaffold: OMLG01002206.1	scaffold: OMLG01009953.1	scaffold: OMLG01020729.1	-	scaffold: OMLG01016943.1	-	-	scaffold: OMLG01024712.1	scaffold: OMLG01005016.1	scaffold: OMLG01007669.1	scaffold: OMLG01030718.1	-
																			scaffold: OMLG01007767.1
																			scaffold: OMLG01021109.1
																			scaffold: OMLG01023216.1
	Xiphophorus maculatus	Xima	X_maculatus-5.0-male	XM_014470190.1	XM_005810761.2	XM_014472989.1	-	XM_005812766.1	XM_005803424.1	XM_005799326.2	XM_005799378.1	XM_014473380.1	-	XM_014469303.2	-	-	XM_005798819.1	XM_023326110.1	XM_014471183.1	-	-
					XM_005810760.1													XM_023326108.1	XM_014471184.1
																			XM_014471197.1
Agnathans	Latin name	Abbreviation	Genome version	TLR1_2	TLR3	TLR7_8	TLR14_18	TLR21
	Petromyzon marinus	Pema	Pmar_germline 1.0	scaffold: PIZI01000004.1	scaffold: PIZI01000012.1	scaffold: PIZI01000002.1	scaffold: PIZI01000004.1	scaffold: PIZI01000011.1
				scaffold: PIZI01000004.1		scaffold: PIZI01000003.1	scaffold: PIZI01000137.1	scaffold: PIZI01000019.1
				scaffold: PIZI01000116.1			scaffold: PIZI01000007.1	scaffold: PIZI01000090.1
							scaffold: PIZI01000007.1
Note: The genome assemblies are publically available via NCBI (www.ncbi.nlm.nih.gov). Sequences that were extracted directly from the genomic scaffolds (i.e. lacking NCBI accession numbers) are labeled "scaffolds". The species abbreviations used in the main text and tree figures are provided. Cells painted with light blue and grey indicate partial TLR sequences and TLR pseudogenes, respectively. …
