# Supplementary material for: Evolutionary History of the Toll-Like Receptor Gene Family across Vertebrates
Source: Genome Biol Evol. 2019 Dec 4;12(1):3615–34. doi: 10.1093/gbe/evz266 (PMC6946030; doi:10.1093/gbe/evz266)
Supplement: evz266_Supplementary_Data [file evz266_supplementary_data.zip › Supplementary Table S3.xlsx]

## Sheet: Table S3
Table S3. Summary of amphibian transcriptomic data used for TLR identification and the TLR genes identifed
Taxa	Latin name	Abbreviation	NCBI accessions of used RNA-seq data	Giga bases (Gb)	Number of unigenes (Trinity/SOAPdenovo-Trans)	Max length unigene (Trinity/SOAPdenovo-Trans)	Transcriptome N50 (Trinity/SOAPdenovo-Trans)	Identified full-length TLR genes
Anura	Discoglossus pictus	Dipi	SRR5062013	3.39	110,812/62,304	5,037/5,417	479/372	-
	Bombina bombina	Bobo	ERR632222	9.08	112,251/82,941	17,365/20,461	1,024/1,103	TLR2,TLR3,TLR4,TLR5L,TLR22
	Bombina maxima	Boma	SRR566619,SRR566659	9.47	151,661/116,627	14,067/12,299	608/590	TLR2,TLR5L
	Bombina orientalis	Boor	ERR632225	9.04	90,155/64,797	17,287/11,716	1,045/902	TLR2,TLR3,TLR5L,TLR13
	Bombina variegata	Bova	ERR632223	10.65	124,569/119,026	17,773/15,576	924/759	TLR1,TLR2,TLR5L,TLR13,TLR21,TLR22
	Atelopus glyphus	Atgl	SRR1562821,SRR1562822,SRR1562823,SRR1562824,SRR1562825,SRR1562826,SRR1562827,SRR1562828,SRR1562829,SRR1562830,SRR1562831,SRR1562832,SRR1562833,SRR1562835,SRR1562836,SRR1562837,SRR1562838,SRR1562843,SRR1562846,SRR1562852,SRR1562853,SRR1562854,SRR1562855,SRR1562856,SRR1562858,SRR1562859,SRR1562861,SRR1562862	74.62	580,794/408,172	27,099/17,460	487/583	TLR1,TLR2,TLR3,TLR4,TLR5,TLR5L,TLR1L,TLR9,TLR13,TLR14,TLR21
	Atelopus zeteki	Atze	SRR955466,SRR955501,SRR955503,SRR955505,SRR955753,SRR955755,SRR955757,SRR955760,SRR955764,SRR955768,SRR955775,SRR955779,SRR955789,SRR955790,SRR955791,SRR955792,SRR955793,SRR955794,SRR955795,SRR955829,SRR955842,SRR955843,SRR957159,SRR957169,SRR957170,SRR957172,SRR957173,SRR957174,SRR957175,SRR957176,SRR957177,SRR957178,SRR957179	85.5	603,209/428,703	17,999/17,126	478/580	TLR1,TLR2,TLR3,TLR4,TLR5,TLR5L,TLR1L,TLR8,TLR9,TLR13,TLR14,TLR19,TLR21
	Bufo gargarizans	Buga	SRR5344008,SRR5344009,SRR5344010,SRR5344011,SRR5344015	39.81	348,979/266,103	22,326/18,163	603/637	TLR1,TLR2,TLR3,TLR5,TLR5L,TLR1L,TLR13,TLR14,TLR21
	Bufo viridis	Buvi	SRR2163277	2.14	98,532/82,989	12,048/9,369	711/637	-
	Rhinella schneideri	Rhsc	SRR1514623	40.17	131,887/12,9171	22,388/17,105	1,154/876	TLR1,TLR2,TLR3,TLR4,TLR5,TLR5L,TLR1L,TLR8,TLR9,TLR13,TLR19,TLR21
	Rhinella spinulosa	Rhsp	SRR1151082,SRR1151083,SRR1151084,SRR1151085,SRR1151086,SRR1151087,SRR1151088,SRR1151089,SRR1151090,SRR1151091,SRR1151092,SRR1151093	78.51	213,487/192,700	12,180/21,404	854/673	TLR1,TLR3,TLR5L,TLR9,TLR14,TLR21
	Craugastor fitzingeri	Crfi	SRR1560901,SRR1560902,SRR1560903,SRR1560904,SRR1560905,SRR1560906,SRR1560907,SRR1560908,SRR1560909,SRR1560910,SRR1560911,SRR1560912,SRR1560913,SRR1560914,SRR1560915,SRR1560916,SRR1560917,SRR1560918,SRR1560919,SRR1560920	45.89	417,342/305,879	15,753/30,982	575/713	TLR1,TLR2,TLR3,TLR5L,TLR1L,TLR8,TLR13,TLR14,TLR21
	Oreobates cruralis	Orcr	SRR5507180,SRR5507181,SRR5507183	62.83	309,455/243,207	14,702/14,293	560/545	TLR1,TLR2,TLR3,TLR5,TLR8,TLR13,TLR21
	Oophaga pumilio	Oopu	SRR7639592,SRR7639590,SRR7639589,SRR7639588,SRR7639587	53.4	587,098/420,302	17,335/15,023	426/403	TLR1,TLR14
	Fejervarya cancrivora	Feca	SRR1553362,SRR1553365,SRR1553366,SRR1554288,SRR1554290,SRR1554291	32.79	122,921/107,017	11,014/11,749	804/1,011	TLR5L
	Fejervarya limnocharis	Feli	SRR1554295	9.7	117,762/143,287	10,032/7,330	725/472	-
	Hoplobatrachus rugulosus	Horu	SRR1554305,SRR1554306,SRR1554309	18.9	164,885/149,171	7,710/17,050	885/952	TLR2
	Quasipaa boulengeri	Qubo	SRR2962603	7.33	116,371/105,544	17,368/17,103	1,266/958	TLR1,TLR2,TLR5L,TLR14
	Agalychnis callidryas	Agca	SRR1561016,SRR1561017,SRR1561049,SRR1561050,SRR1561051,SRR1561052,SRR1561053,SRR1561054,SRR1561055,SRR1561056,SRR1560931,SRR1560992,SRR1560993,SRR1560994,SRR1560995,SRR1560996,SRR1560997,SRR1560998,SRR1560999,SRR1561000	64.28	728,702/481,458	27,220/41,518	458/506	TLR1,TLR2,TLR3,TLR4,TLR5,TLR5L,TLR1L,TLR8.1,TLR8.2,TLR13,TLR14,TLR21
	Cyclorana alboguttata	Cyal	SRR619475,SRR619476,SRR619477,SRR619478,SRR619479,SRR619480,SRR619481,SRR619482	40.05	106,356/105,384	88,192/21,825	1,216/880	TLR2,TLR3
	Cyclorana australis	Cyau	SRR3901720	3.2	72,848/63,099	14,423/13,656	1,540/727	-
	Dryophytes cinereus	Drci	SRR3498300,SRR3498301,SRR3498302,SRR3498303,SRR3498304,SRR3498305,SRR3498306,SRR3498307,SRR3498385	98.23	1,344,208/991,913	19,053/17,347	499/501	TLR3,TLR3,TLR5,TLR14
	Hyla arborea	Hyar	SRR827704	2.1	97,981/77,823	12,108/13,358	626/587	TLR2
	Litoria rubella	Liru	SRR3901722	4.57	40,647/42,322	13,975/4,473	1,044/589	-
	Litoria verreauxii	Live	SRR5149371,SRR5149372,SRR5149373,SRR5149375,SRR5149377,SRR5149383,SRR5149385,SRR5149406,SRR5149412,SRR5149417,SRR5149422,SRR5149430,SRR5149431,SRR5149448,SRR5149482,SRR5149512,SRR5149516,SRR5149518,SRR5149530,SRR5149534,SRR5149537	62.26	1,132,514/865,630	28,972/23,415	496/506	TLR1,TLR2,TLR3,TLR5,TLR14,TLR19
	Mantidactylus betsileanus	Mabe	SRR5115160,SRR5115162	12.82	117,194/91,699	40,350/21,379	1,093/800	TLR2,TLR3,TLR5L,TLR14,TLR21
	Leptobrachium boringii	Lebo	SRR3418420,SRR4436787,SRR4436788,SRR4436789,SRR4436790	29.29	203,582/171,391	20,289/19,642	887/751	TLR1,TLR2,TLR3,TLR5,TLR1L
	Megophrys nasuta	Mena	SRR5062018	3.45	114,817/72,960	6,912/5,385	441/397	-
	Oreolalax rhodostigmatus	Orrh	SRR6265740,SRR6265741,SRR6265742,SRR6265743,SRR6265744,SRR6265745,SRR6265746,SRR6265747,SRR6265748,SRR6265749,SRR6265750,SRR6265751,SRR6265752	98.06	354,487/474,003	32,536/39,665	682/585	TLR1,TLR2,TLR3,TLR5L,TLR1L,TLR7,TLR14,TLR19.1,TLR19.2,TLR21
	Xenophrys sangzhiensis	Xesa	SRR3418421	6.46	74,653/64,360	16,148/14,326	1,171/1,221	TLR2
	Austrochaperina robusta	Auro	SRR3901723	3.58	74,108/61,466	14,781/13,803	1,077/1,010	TLR1,TLR2,TLR5L
	Microhyla fissipes	Mifi	SRR2418554,SRR2418623,SRR2418812,SRR5557878	26.2	438,550/327,547	35,081/46,788	519/535	TLR2,TLR5L,TLR1L,TLR14
	Uperoleia mahonyi	Upma	SRR3901719	5.26	55,624/50,069	13,550/14,312	1,371/1,132	TLR2,TLR1L
	Xenopus allofraseri	Xeal	SRR3383084	3.89	27,549/88,496	12,003/8,396	1,571/582	TLR2,TLR5,TLR1L
	Xenopus andrei	Xean	SRR6821881,SRR6821882,SRR6821883,SRR6821884,SRR6821885,SRR6821886,SRR6821887,SRR6821888,SRR6821889	49.12	1,207,047/1,284,916	18,336/14,229	417/372	TLR5,TLR14
	Xenopus borealis	Xebo	SRR3383209	3.77	65,320/58,562	9,605/8,721	552/489	TLR1L
	Xenopus clivii	Xecl	SRR3378990	3.48	50,128/45,763	8,066/7,502	457/421	TLR5L,TLR1L
	Xenopus largeni	Xelar	SRR3379332	3.76	75,230/55,612	11,684/9,856	421/401	-
	Xenopus muelleri	Xemu	SRR2727645,SRR2727644	2.79	53,892/46,230	33,212/28,312	475/496	TLR5L,TLR14
	Hymenochirus boettgeri	Hybo	SRR3021844,SRR3021845,SRR3021846,SRR3021847,SRR3021848,SRR3021849,SRR3021850,SRR3021851	37.33	196,950/142,745	16,439/28,951	451/663	-
	Hymenochirus curtipes	Hycu	SRR5062015	3.89	125,308/85,331	7,897/5,417	681/463	-
	Pipa pipa	Pipi	SRR5062017	2.84	59,794/43,912	6,561/5,417	534/430	-
	Odorrana margaretae	Odma	SRR3418419,SRR924480	10.66	120,601/111,932	14,532/14,091	1,121/917	TLR1,TLR2,TLR5L,TLR1L
	Pelophylax nigromaculatus	Peni	SRR5344014,SRR1269553,SRR3418422	32.82	405,156/226,678	23,107/17,780	556/617	TLR1,TLR2,TLR3,TLR5,TLR5L,TLR1L,TLR21,TLR22
	Pelophylax lessonae	Pele	SRR1164893,SRR1171014,SRR1199131	15.75	72,781/70,228	22,374/52,156	1,480/1,022	TLR1,TLR2,TLR3,TLR5L
	Rana chensinensis	Rach	ERR245066,SRR606886	5.81	66,682/209,288	12,131/7,573	920/549	-
	Rana japonica	Raja	DRR099108,DRR099109,DRR099110,DRR099111	23.71	125,573/104,705	22,496/18,566	927/767	TLR19
	Rana kukunoris	Raku	SRR606893	5.71	33,525/94,679	11,200/11,467	1,295/605	-
	Rana ornativentris	Raor	DRR099105,DRR099106,DRR099107,DRR099112,DRR099113	27.88	327,101/248,323	36,420/43,436	638/549	TLR1,TLR5,TLR5L,TLR1L,TLR14,TLR19.1,TLR19.2,TLR21
	Rana pipiens	Rapi	SRR1185669,SRR1185905,SRR1185906,SRR1185907	64.25	368,728/107,610	36,420/15,456	704/988	TLR1,TLR2,TLR3,TLR4,TLR5,TLR1L,TLR8,TLR13,TLR14,TLR19.1
	Rana sylvatica	Rasy	SRR5810448,SRR5810449,SRR5810450,SRR5810451,SRR5810452,SRR5810453,SRR5810454,SRR5810455,SRR5810456,SRR5810457,SRR5810458,SRR5810459,SRR5810460,SRR5810461,SRR5810462,SRR5810463,SRR5810464,SRR5810465,SRR5810466,SRR5810467,SRR5810468,SRR5810469,SRR5810470,SRR5810471,SRR5810472,SRR5810473,SRR5810474,SRR5810475,SRR5810476,SRR5810477,SRR5810478,SRR5810479,SRR5810480,SRR5810481,SRR5810482,SRR5810483,SRR…	351.5	441,834/176,580	10,751/11,801	405/466	TLR1,TLR2,TLR5L,TLR1L
	Rana tagoi	Rata	DRR099102,DRR099103,DRR099104	15.89	135,833/115,433	17,326/17,280	957/782	TLR2,TLR5L,TLR1L,TLR19,TLR21
	Rana temporaria	Rate	ERR914524,ERR914525,ERR914526,ERR914527,ERR914528,ERR914529,ERR914530,ERR914531,ERR914532,ERR914533,ERR914534,ERR914535,ERR914536,ERR914537,ERR914538,ERR914539,ERR914540,ERR914541,ERR914542,ERR914543,ERR914544,ERR914545,ERR914546,ERR914547,ERR914548,ERR914549,ERR914550,ERR914551,ERR914552,ERR914553,ERR914554,ERR914555,ERR914556,ERR914557,ERR914558,ERR914559,ERR914560,ERR914561,ERR914562,ERR914563…	122.96	266,484/199,167	19,833/13,432	511/469	TLR1,TLR2,TLR3,TLR5,TLR1L,TLR19
	Polypedates megacephalus	Pome	SRR3418423	5.99	108,055/94,172	17,236/14,913	1,077/881	TLR1
	Rhacophorus dennysi	Rhde	SRR3418418	6.57	103,449/88,823	17,331/14,999	1,258/1,031	TLR1,TLR2,TLR5L
	Rhacophorus omeimontis	Rhom	SRR2768939	40.18	572,413/603,545	12,329/10,182	914/441	TLR2
Caudata	Ambystoma andersoni	Aman	SRR7499351,SRR7499352,SRR7499353,SRR7499360,SRR7499361,SRR7499362	22.43	339,610/302,863	45,022/36,875	564/542	TLR3
	Ambystoma laterale	Amla	SRR5346170,SRR3400748,SRR3400754,SRR3400755,SRR3400756	18.95	91,200/93408	20,910/22,318	1,973/1,845	TLR1,TLR2,TLR3,TLR7,TLR8,TLR21
	Ambystoma maculatum	Amma	SRR5144804,SRR5144805,SRR5144806,SRR5144807,SRR5144808,SRR5144809,SRR5144810,SRR5144811,SRR5278589,SRR5278590,SRR5278591	49.64	1,485,635/997,436	14,283/13,051	507/500	TLR1,TLR2,TLR5,TLR5L
	Ambystoma texanum	Amte	SRR5346172	3.55	55,708/65,849	14,126/12,227	1,363/922	TLR2,TLR5L,TLR7
	Ambystoma tigrinum	Amti	SRR5346171	3.39	57,776/51,432	15,417/16,483	1,493/1,218	TLR5L,TLR1L,TLR7
	Andrias davidianus	Anda	SRR4449117,SRR4449143,SRR4449153,SRR4449156,SRR4449170,SRR4449171,SRR4449172,SRR4449173,SRR4449174,SRR4449175,SRR4449176,SRR4449177,SRR4449178,SRR4449182,SRR4449183,SRR4449184,SRR4449185	116.08	1,083,495/748,231	42,146/49,165	397/443	TLR1,TLR2(KF573999.1),TLR3(KF573996.1),TLR5,TLR5L,TLR7(KF573997.1),TLR8(KF573998.1),TLR9(KF573980.1),TLR12,TLR13,TLR21
	Hynobius chinensis	Hych	SRR1042328	6.85	133,265/105,710	21,971/18,656	655/601	TLR5L
	Hynobius retardatus (Matsunami, et al. 2015)	Hyre	-	-	-	-	-	TLR1,TLR2,TLR3,TLR5,TLR5L,TLR8,TLR13,TLR14,TLR22
	Desmognathus fuscus	Defu	SRR4253223,SRR4253225	11.56	455,005/268270	8,870/7,247	382/323	-
	Proteus anguinus	Pran	SRR5062020	3.25	112,886/75,064	6,312/5,385	449/408	-
	Calotriton asper	Caas	SRR5062019	2.34	106,279/68,698	7,122/5,417	431/429	-
	Cynops pyrrhogaster	Cypy	SRR1553321,SRR1553322,SRR1553323,SRR1553324,SRR1553325,SRR1553327,SRR1553334,SRR1553339,SRR1553342,SRR1553344,SRR1553346,SRR1553347,SRR1553354,SRR1553355,SRR1553357,SRR1553358,SRR1553359,SRR1553360,SRR3106964,SRR3106965,SRR5585594,SRR5585595,SRR5585597,SRR5585598,SRR5585599,SRR5585600,SRR5585601,SRR5585602,SRR5585604,SRR5585605,SRR5585606,SRR5585607,SRR5585608,SRR5585609,SRR5585611,SRR5585612,SRR…	275.94	745,818/785,831	18,547/66,361	444/425	TLR1,TLR5,TLR5L,TLR7,TLR9A,TLR9B,TLR13,TLR21,TLR22A,TLR22B
	Lissotriton boscai	Libo	SRR2481123,SRR2495449,SRR2535188,SRR2535189	80.14	172,571/173,139	24,265/16,927	1,907/1,158	TLR1,TLR2,TLR3,TLR5L,TLR7,TLR9A,TLR9B,TLR12,TLR13,TLR19,TLR21,TLR22A
	Lissotriton helveticus	Lihe	SRR3303063	1.86	66,300/58,969	14,760/13,982	1,167/573	TLR5L,TLR21
	Lissotriton montandoni	Limo	SRR3299753,SRR3301699,SRR3301737,SRR3301741,SRR3301745,SRR3301752	31.99	266,658/230,012	18,780/18,165	971/839	TLR1,TLR2,TLR3,TLR5,TLR5L,TLR7,TLR8,TLR9A,TLR13,TLR14,TLR19,TLR21,TLR22A
	Lissotriton vulgaris	Livu	SRR3303022,SRR3303023,SRR3303024,SRR3303031,SRR3303056,SRR3303057	37.22	274,501/236,449	17,739/16,300	897/748	TLR1,TLR2,TLR3,TLR5L,TLR7,TLR9A,TLR9B,TLR13,TLR22A
	Lyciasalamandra atifi	Lyat	SRR5494543	2.66	114,017/110,024	14,877/11,757	687/660	-
	Lyciasalamandra billae	Lybi	SRR5494544	2.76	110,759/107,830	20,562/16,096	713/666	-
	Notophthalmus viridescens	Novi	SRR2990433,SRR2990434,SRR2990445,SRR2990456,SRR2990457,SRR2990458,SRR2990459,SRR2990460,SRR2990461,SRR2990462,SRR2990463,SRR2990464,SRR2990465,SRR2990466,SRR2990467,SRR2990468	20.78	189,992/159,855	23,554/17,462	1,312/913	TLR1,TLR2,TLR3,TLR5,TLR5L,TLR19,TLR21
	Paramesotriton hongkongensis	Paho	SRR1693775	10.91	160,675/126,668	14,717/14,573	818/959	TLR1,TLR5L,TLR13
	Pleurodeles waltl	Plwa	SRR5114775	18.92	67,524/74,804	37,114/44,078	2,832/1,929	TLR1,TLR2,TLR3,TLR5L,TLR7,TLR9A,TLR13,TLR14,TLR21
	Salamandra algira	Saal	SRR5494547	2.42	93,407/93,741	9,816/8,055	721/633	-
	Salamandra atra	Saat	SRR5494548	2.42	115,118/114,549	16,147/14,829	756/683	-
	Salamandra corsica	Saco	SRR5494545	3.44	127,141/121,676	16,829/16,356	797/758	-
	Salamandra infraimmaculata	Sain	SRR5494541	7.84	111,213/94,163	16,298/11,860	1,829/1,527	TLR3,TLR14
	Salamandra lanzai	Sala	SRR5494546	3.64	118,837/112,828	20,845/18,611	879/839	-
	Salamandra salamandra	Sasal	SRR5494542	19.14	269,124/228,045	16,310/46,933	990/1,082	TLR1,TLR3,TLR5L,TLR14
	Tylototriton wenxianensis	Tywe	SRR2985020,SRR2985028,SRR2989161,SRR3040732,SRR3041430,SRR3041432,SRR3048025,SRR3048769,SRR3048772	132.27	557,459/507,390	56,333/47,842	828/829	TLR1,TLR2,TLR3,TLR5,TLR5L,TLR7,TLR8,TLR9A,TLR13,TLR14,TLR21,TLR22B
	Siren lacertina	Sila	SRR5062014	3.41	99,953/55,674	5,105/5,417	469/391	-
Apoda	Geotrypetes seraphini	Gese	SRR5062016	3.2	117,356/76,101	10,795/3,960	428/368	-
	Typhlonectes compressicauda	Tyco	SRR5114776	19.07	80,877/81,283	16,784/12,437	1,590/1,220	TLR1,TLR2,TLR5L,TLR22
	Typhlonectes natans	Tyna	SRR5062021	2.9	83,604/50,504	10,771/5,385	440/400	-
	Ichthyophis bannanicus	Icba	SRR1693776	12.3	196,001/152,403	15,281/12,076	664/787	-
	Rhinatrema bivittatum	Rhbi	SRR5114778	16.43	87,741/92,090	16,609/10,975	1,649/1,030	TLR1,TLR2,TLR5L
Note: The RNA-seq data are publicly available via the SRA database (www.ncbi.nlm.nih.gov). The species abbreviations used in the main text and tree figures are provided. The number of unigenes, maximum length unigene and transcriptome N50 for the transcriptome produced for each species using two assemblers (Trinity/SOAPdenovo-Trans) are provided. Unigenes shorter than 200 bp were removed. Cells p…
Literature Cited
Matsunami M, et al. 2015. Transcriptome analysis of predator- and prey-induced phenotypic plasticity in the Hokkaido salamander (Hynobius retardatus). Mol Ecol 24: 3064-3076. doi: 10.1111/mec.13228
