# Supplementary material for: Evolutionary History of the Toll-Like Receptor Gene Family across Vertebrates
Source: Genome Biol Evol. 2019 Dec 4;12(1):3615–34. doi: 10.1093/gbe/evz266 (PMC6946030; doi:10.1093/gbe/evz266)
Supplement: evz266_Supplementary_Data [file evz266_supplementary_data.zip › Supplementary Table S4.xlsx]

## Sheet: Table S4
Table S4. Mean ω (dN/dS) values for full-length (FL), extracellular (ECD), transmembrane (TM) and intracellular (ICD) domains of each vertebrate TLR gene
Taxa	Gene	Number of sequences	Retained/Reference (%)a	FL (ω)b	ECD (ω)b	TM (ω)b	ICD (ω)b	FL vs ECD (ω)		FL vs ICD (ω)		ECD vs ICD (ω)
								paired Wilcoxon test	FDR (q value)	paired Wilcoxon test	FDR (q value)	paired Wilcoxon test	FDR (q value)
mammal	TLR1	16	98.98	0.413	0.451	0.692	0.208	p value = 1.71e-03	q value = 2.05e-03	p value = 4.88e-04	q value = 6.76e-04	p value = 4.88e-04	q value = 6.76e-04
	TLR2	24	96.05	0.325	0.398	0.455	0.084
	TLR3	23	99.23	0.24	0.262	0.467	0.137
	TLR4	22	92.73	0.414	0.521	0.806	0.09
	TLR5	23	93.82	0.317	0.337	0.314	0.233
	TLR6	22	96.86	0.383	0.422	0.689	0.186
	TLR7	22	98.67	0.257	0.274	0.622	0.13
	TLR8	23	93.84	0.286	0.332	0.335	0.08
	TLR9	22	94.77	0.162	0.181	0.201	0.077
	TLR10	17	93.83	0.346	0.326	0.49	0.353
	TLR11	11	96.78	0.434	0.449	0.637	0.355
	TLR12	14	96.36	0.416	0.464	0.709	0.229
	TLR13	9	94.65	0.332	0.386	0.255	0.173
bird	TLR1A	32	93.15	0.354	0.42	0.246	0.095	p value = 9.77e-03	q value = 9.77e-03	p value = 3.91e-03	q value = 4.14e-03	p value = 3.91e-03	q value = 4.14e-03
	TLR1B	29	93.25	0.385	0.506	0.231	0.095
	TLR2A	23	91.04	0.376	0.465	0.241	0.046
	TLR2B	30	94.67	0.337	0.423	0.23	0.044
	TLR3	37	98.55	0.334	0.318	0.543	0.376
	TLR4	35	89.92	0.417	0.47	1.034	0.164
	TLR5	34	95.24	0.414	0.441	0.514	0.314
	TLR7	39	95.94	0.306	0.321	0.466	0.193
	TLR15	34	91.71	0.258	0.308	0.122	0.123
	TLR21	8	83.13	0.082	0.098	0.018	0.03
reptile	TLR1	17	88.53	0.334	0.396	0.642	0.115	p value = 4.88e-04	q value = 6.76e-04	p value = 4.88e-04	q value = 6.76e-04	p value = 4.88e-04	q value = 6.76e-04
	TLR2	20	93.87	0.42	0.461	0.635	0.177
	TLR3	14	98.88	0.27	0.3	0.585	0.145
	TLR4	13	90.24	0.326	0.377	0.867	0.145
	TLR5	13	92.66	0.398	0.471	0.493	0.187
	TLR5L	9	91.74	0.236	0.236	-	-
	TLR7	13	91.41	0.284	0.294	0.366	0.197
	TLR8	11	93.52	0.338	0.352	0.427	0.218
	TLR9	2	-	-	-	-	-
	TLR13	9	93.57	0.322	0.351	0.554	0.174
	TLR14	13	91.5	0.126	0.146	0.129	0.064
	TLR15	8	81.29	0.341	0.445	0.268	0.103
	TLR21	11	96.65	0.153	0.184	0.221	0.058
	TLR22	11	94.64	0.395	0.428	0.606	0.243
amphibian	TLR1	45	87.77	0.289	0.338	0.366	0.137	p value = 6.10e-05	q value = 1.37e-04	p value = 6.10e-05	q value = 1.37e-04	p value = 6.10e-05	q value = 1.37e-04
	TLR1L	28	88.07	0.26	0.307	0.397	0.116
	TLR2	56	95.51	0.287	0.333	0.599	0.107
	TLR3	38	96.2	0.239	0.241	0.457	0.22
	TLR4	8	88.3	0.281	0.283	0.551	0.259
	TLR5	28	92.38	0.27	0.313	0.351	0.121
	TLR5L	49	87.9	0.262	0.262	-	-
	TLR7	15	98.01	0.182	0.19	0.218	0.125
	TLR8	19	94.02	0.226	0.236	0.562	0.136
	TLR9	20	90.78	0.239	0.25	0.385	0.162
	TLR12	7	97.09	0.286	0.324	0.202	0.122
	TLR13	25	94.41	0.309	0.341	0.42	0.169
	TLR14	38	90.42	0.225	0.259	0.223	0.092
	TLR19	21	86	0.325	0.361	0.24	0.151
	TLR21	28	97.87	0.273	0.314	0.185	0.12
	TLR22	17	96.72	0.268	0.301	0.47	0.132
fish	TLR1	34	84.91	0.248	0.299	0.463	0.097	p value = 7.25e-04	q value = 9.32e-04	p value = 6.10e-05	q value = 1.37e-04	p value = 6.10e-05	q value = 1.37e-04
	TLR2	40	84.52	0.257	0.304	0.424	0.098
	TLR3	35	90.14	0.217	0.236	0.209	0.149
	TLR4	15	81	0.306	0.318	0.546	0.129
	TLR5	32	86.27	0.259	0.286	0.195	0.131
	TLR5S	21	90.64	0.264	0.264	-	-
	TLR7	39	92.28	0.144	0.155	0.076	0.08
	TLR8	49	81.55	0.25	0.269	0.35	0.104
	TLR9	37	83.73	0.216	0.241	0.175	0.103
	TLR13	4	-	-	-	-	-
	TLR18	35	81.15	0.128	0.153	0.176	0.049
	TLR19	8	81.21	0.189	0.219	0.123	0.084
	TLR20	9	80.32	0.379	0.395	0.044	0.124
	TLR21	38	79.68	0.236	0.286	0.102	0.073
	TLR22	49	77.72	0.306	0.341	0.232	0.109
	TLR23	29	80.34	0.399	0.431	0.093	0.14
	TLR25	23	86.72	0.2	0.227	0.289	0.09
	TLR27	3	-	-	-	-	-
vertebrate	-	-	-	-	-	-	-	p value = 1.10e-11	q value = 6.60e-11	p value = 3.11e-12	q value = 3.07e-11	p value = 3.41e-12	q value = 3.07e-11
Note: a The percentage of positions retained in the alignments after processing using Gblocks in the corresponding vertebrate reference TLR (the sequence length of reference vertebrate TLRs are listed in supplementary table S6). b Estimated mean ω value for each TLR gene using the codeml method. Selection analysis was excluded for fish TLR13 and TLR27 and reptile TLR9 because there are only a lim…
