# Supplementary material for: Evolutionary History of the Toll-Like Receptor Gene Family across Vertebrates
Source: Genome Biol Evol. 2019 Dec 4;12(1):3615–34. doi: 10.1093/gbe/evz266 (PMC6946030; doi:10.1093/gbe/evz266)
Supplement: evz266_Supplementary_Data [file evz266_supplementary_data.zip › Supplementary Table S5.xlsx]

## Sheet: Table S5
Table S5. Positively selected sites across vertebrate TLR genes, as inferred by PAML M7/M8 and FUBAR methods
Taxa	Gene	Number of sequences	lnL M7	lnL M8	-2lnΔL	M7/M8a	FUBARb	PSSc	common PSSd	ECD PSSe	TM PSSf	ICD PSSg	FL vs ECD (PSS/non-PSS)h		FL vs ICD (PSS/non-PSS)h		ECD vs ICD (PSS/non-PSS)h		Breakpointsi
													Chi-squared test	FDR (q value)	Chi-squared test	FDR (q value)	Chi-squared test	FDR (q value)
mammal	TLR1	16	-17309.3	-17288.3	41.98**	6	0	6 (106V,263R,318Y,369G,373E,566I)	0	6	0	0							0
	TLR2	24	-26721.1	-26694.6	53.02**	5	6	8 (159M,211I,245G,297A,299D,300N,453G,636S)	3 (245G,300N,636S)	7	0	1							0
	TLR3	23	-25653.3	-25641.8	23.00**	2	6	6 (4T,123T,269L,326Y,338I,639E)	2 (123T,269L)	6	0	0							0
	TLR4	22	-26174.3	-26109.6	129.46**	20	2	21 (119L,240L,271K,294D,295Y,319T,321E,322R,325D,341K,351K,371D,394S,413T,415S,437M,460R,505Q,514T,544N,604V)	1 (319T)	21	0	0							0
	TLR5	23	-29048.2	-29025.9	44.60**	3	7	10 (35F,104S,145K,280N,290V,400H,408I,493L,690M,742A)	0	8	0	2							2 (1527,2079)
	TLR6	22	-24499.7	-24475.5	48.30**	0	5	5 (56V,291S,296D,501I,743S)	0	4	0	1							4 (666,1245,1899,2157)
	TLR7	22	-27424.2	-27384	80.48**	8	5	12 (40L,121R,283V,386K,388F,425V,462Q,493K,693K,697C,719S,885I)	1 (283V)	11	0	1							0
	TLR8	23	-33089.8	-33024.9	129.86**	13	21	24 (135P,157N,167I,243I,322G,335R,347K,358R,364L,389Q,413N,456F,478A,495P,502P,600Y,626N,630S,634G,636K,674K,688E,736K,763M)	10 (135P,157N,167I,335R,358R,364L,456F,630S,634G,636K)	24	0	0							0
	TLR9	22	-30366.5	-30322.6	87.86**	9	3	11 (71S,91H,185R,270R,302S,326K,395T,446V,699A,725K,728R)	1 (270R)	11	0	0							2 (1140,1290)
	TLR10	17	-18075.7	-18071.4	8.56*	0	1	1 (611G)	0	0	0	1							1 (648)
	TLR11	11	-16401.5	-16360.4	82.16**	9	11	14 (12H,261L,281I,295R,308L,452Y,436I,472Y,494S,499M,522K,524D,597E,807E)	6 (12H,281I,295R,452Y,436I,597E)	13	0	1							0
	TLR12	14	-21623	-21530.7	184.74**	18	8	19 (44R,77G,80V,148H,210W,298G,351G,375Y,399G,460M,572S,600S,601S,627K,650E,677R,678D,684G,692G)	7 (77G,375Y,572S,600S,601S,677R,684G)	19	0	0							0
	TLR13	9	-13959.8	-13948.8	22.10**	0	1	1 (525H)	0	1	0	0							0
	Number of PSSs identified in mammalian TLRs					93	76	138	31	131	0	7	p value = 0.0909	q value = 0.109	p value = 1.09e-04	q value = 2.45e-04	p value = 4.43e-06	q value = 1.59e-05	-
bird	TLR1A	32	-20510.7	-20453.9	113.58**	9	13	17 (5T,143H,206S,301L,365I,400S,408R,429G,463D,483Q,506I,509I,513L,566V,591T,621V,637D)	5 (143H,400S,463D,483Q,513L	15	0	2							4 (402,1230,1671,2055)
	TLR1B	29	-16215.2	-16160.4	109.60**	13	24	28 (14C,88D,91R,119K,120D,122I,123K,148V,149S,164V,168L,175S,207D,227N,230K,248S,256R,306N,311D,322K,331Q,357I,361L,414V,439T,469V,485D,626H)	9 (119K,122I,123K,148V,227N,248S,306N,439T,626H)	25	0	3							1 (384)
	TLR2A	23	-16144.6	-16090.5	108.16**	10	19	22 (67V,171Q,220I,235I,270S,290R,292L,304A,311A,315Q,335F,338E,356K,387G,393D,418I,419S,445E,532K,570S,605T,613I)	7 (171Q,220I,235I,304A,311A,338E,387G)	20	2	0							3 (609,1020,1872)
	TLR2B	30	-17442.7	-17381.4	122.76**	14	18	21 (48P,56V,87Q,97G,160Q,173V,206I,209I,224I,230K,258C,293K,295Y,296K,326Q,327S,329L,341E,433E,467Q,552I)	11 (56V,97G,160Q,209I,224I,258C,293K,295Y,296K,326Q,329L)	20	1	0							5 (231,420,801,1254,1701)
	TLR3	37	-23039.6	-22975.8	127.74**	10	16	20 (5I,25V,52K,74E,87I,214T,237R,288V,307D,334T,556H,581D,703V,728S,746D,770E,775Q,777K,886M,895V)	6 (25V,87I,214T,237R,703V,777K)	12	1	7							2 (1725,2290)
	TLR4	35	-22361.5	-22235.2	252.42**	25	8	27 (5A,187S,270I,274T,278N,299E,302N,323N,352E,375E,379G,380S,387V,398T,403K,405P,406R,423L,444I,467K,483Q,543T,595T,596H,641P,643T,655G)	6 (187S,302N,352E,379G,403K,596H)	25	2	0							4 (978,1159,1740,1974)
	TLR5	34	-22699.5	-22581.9	235.32**	28	22	33 (20C,22S,33M,106F,108N,121Q,130Q,132N,147R,173I,209T,216M,231N,237E,264S,293H,295L,299N,342I,379E,407L,424A,452V,582K,607E,632D,646V,650V,680L,716H,816R,845Q,849S)	17 (20C,22S,33M,106F,108N,132N,147R,209T,299N,342I,379E,424A,452V,582K,646V,680L,845Q)	27	1	5							5 (354,696,1230,1734,2076)
	TLR7	39	-28516.5	-28412.1	208.80**	21	15	24 (65K,73G,118N,121V,122T,123P,148S,334I,395E,426K,432I,494Q,503S,524Q,549Y,573K,577F,677P,696R,701N,704K,706H,722T,726R)	12 (73G,121V,123P,334I,395E,503S,549Y,577F,704K,706H,722T,726R)	24	0	0							4 (537,1077,1386,2331)
	TLR15	34	-27322.2	-27283.3	77.82**	8	17	20 (26Q,79V,89H,169P,170G,185K,197L,219T,233T,253I,326A,333S,360P,390H,407N,430I,452L,615I,617N,621Q)	5 (185K,326A,333S,360P,617N)	20	0	0							4 (297,696,1011,2019)
	TLR21	8	-13562.9	-13560.2	5.42	N.A.	0	0	0	0	0	0							0
	Number of PSSs identified in avian TLRs					138	152	212	78	188	7	17	p value = 0.113	q value = 0.127	p value = 4.08e-05	q value = 1.22e-04	p value = 1.34e-06	q value = 8.04e-04	-
reptile	TLR1	17	-15991.1	-15985.9	10.42**	0	1	1 (79E)	0	1	0	0							1 (1497)
	TLR2	20	-20887.7	-20838.3	98.72**	14	10	18 (3N,137L,163S,216V,272N,289I,295H,297H,299P,301K,302I,317T,320K,328S,331K,353N,382D,469D)	6 (163S,216V,289I,299P,331K,353N)	18	0	0							2 (762,999)
	TLR3	14	-16402.2	-16401	2.34	N.A.	0	0	0	0	0	0							0
	TLR4	13	-17606.8	-17596.7	20.26**	1	1	2 (271Q,402F)	0	2	0	0							0
	TLR5	13	-16263.2	-16236.9	52.56**	5	10	10 (54G,58R,76I,125R,126N,391H,433I,443L,447N,650S)	4 (54G,58R,126N,433I)	10	0	0							0
	TLR5L	9	-11542.8	-11540.1	5.44	N.A.	-	-	-	-	-	-							-
	TLR7	13	-18213.8	-18207.2	13.18**	0	2	2 (311N,549Y)	0	2	0	0							0
	TLR8	11	-15654	-15654.1	0.02	N.A.	0	0	0	0	0	0							0
	TLR9	2	-	-	-	-	-	-	-	-	-	-							-
	TLR13	9	-16276.6	-16275.3	2.6	N.A.	1	1 (489W)	0	1	0	0							0
	TLR14	13	-16345.7	-16341.4	8.62*	0	2	2 (425H, 435Q)	0	2	0	0							0
	TLR15	8	-9638.41	-9627.11	22.60**	3	4	5 (320Q,332V,340H,373Q,450R)	2 (332V,450R)	5	0	0							0
	TLR21	11	-19010.6	-19010	1.22	N.A.	1	1 (437S)	0	1	0	0							0
	TLR22	11	-15237.8	-15224.6	26.50**	1	1	1 (562R)	1 (562R)	1	0	0							0
	Number of PSSs identified in reptile TLRs					24	33	43	13	43	0	0	p value = 0.278	q value = 0.294	p value = 6.81e-03	q value = 0.0111	p value = 1.80e-03	q value = 3.24e-03	-
amphibian	TLR1	45	-37128.7	-37107.4	42.44**	5	1	6 (61T,259L,282L,284A,287S,456S)	0	6	0	0							1 (1893)
	TLR1L	28	-22231.8	-22231.8	0.02	N.A.	1	1 (225Q)	0	1	0	0							0
	TLR2	56	-43743.4	-43733.2	20.36**	4	1	5 (231G,232D,236V,260Q,347A)	0	5	0	0							1 (534)
	TLR3	38	-33413.5	-33408.8	9.36**	1	0	1 (758S)	0	0	0	1							0
	TLR4	8	-11660.4	-11658.4	4.02	N.A.	1	1 (438F)	0	1	0	0							0
	TLR5	28	-29716.2	-29698.1	36.22**	4	0	4 (44F,59L,221K,310N)	0	4	0	0							0
	TLR5L	49	-29397.4	-29397.4	0	N.A.	0	0	0	0	0	0							0
	TLR7	15	-19979	-19974.5	8.98*	0	1	1 (47N)	0	1	0	0							0
	TLR8	19	-27802.5	-27795.9	13.22**	0	1	1 (814F)	0	1	0	0							0
	TLR9	20	-23727.7	-23727.5	0.38	N.A.	0	0	0	0	0	0							0
	TLR12	7	-13893.8	-13891.5	4.44	N.A.	1	1 (203L)	0	1	0	0							0
	TLR13	25	-29090.2	-29084	12.44**	2	2	3 (370A,396K,540F)	1 (396K)	3	0	0							0
	TLR14	38	-38181.7	-38181.7	0	N.A.	0	0	0	0	0	0							2 (1356,1953)
	TLR19	21	-26341.7	-26326.1	31.12**	2	4	4 (220Q,229K,259Q,565N)	2 (220Q,259Q)	4	0	0							1 (2295)
	TLR21	28	-33566.7	-33558.9	15.62**	1	3	3 (124C,369H,413Y)	1 (124C)	3	0	0							0
	TLR22	17	-25457.7	-25455.5	4.48	N.A.	1	1 (653K)	0	1	0	0							1 (2616)
	Number of PSSs identified in amphibian TLRs					19	17	32	4	31	0	1	p value = 0.450	q value = 0.45	p value = 0.0663	q value = 0.0918	p value = 0.0292	q value = 0.0438	-
fish	TLR1	34	-44537.6	-44518.1	39.12**	4	1	4 (251K,255E,266S,287N)	1 (287N)	4	0	0							0
	TLR2	40	-50669.7	-50661.8	15.70**	3	2	4 (212P,352E,355F,358K)	1 (352E)	4	0	0							2 (597,1305)
	TLR3	35	-52940.1	-52935.9	8.28*	0	2	2 (91L,273E)	0	2	0	0							1 (2283)
	TLR4	15	-16802.2	-16784	36.38**	2	2	2 (257P,373S)	2 (257P,373S)	2	0	0							3 (651,1131,1617)
	TLR5	32	-49419.9	-49406.3	27.24**	5	1	6 (31F,33F,36D,160R,302S,440Q)	0	6	0	0							2 (804,1191)
	TLR5S	21	-25084.1	-25074.2	19.88**	1	3	4 (78S,80M,391F,413H)	0	4	0	0							2 (372,750)
	TLR7	39	-58100.2	-58056.1	88.22**	8	3	8 (53L,183Q,294L,326S,360Q,387N,389T,689K)	3 (294L,326S,360Q)	8	0	0							0
	TLR8	49	-73574.1	-73546.8	54.44**	5	3	7 (88L,156K,192R,212E,546S,655Q,666R)	1 (666R)	7	0	0							3 (1089,1647,2478)
	TLR9	37	-56730.7	-56703.4	54.54**	5	0	5 (39N,346P,484S,667L,678M)	0	5	0	0							0
	TLR13	4	-	-	-	-	-	-	-	-	-	-							-
	TLR18	35	-37628.2	-37628.2	0.02	N.A.	0	0	0	0	0	0							2 (693,993)
	TLR19	8	-15039.8	-15032.5	14.60**	0	1	1 (258L)	0	1	0	0							0
	TLR20	9	-15160.2	-15095.4	129.70**	15	6	16 (173W,175H,205T,206M,255R,281I,305D,328Y,330M,361D,391I,482T,661T,665L,689Y,690R)	5 (205T,206M,255R,305D,661T)	16	0	0							0
	TLR21	38	-57752.4	-57725.8	53.22**	4	2	4 (60P,73E,97T,182T)	2 (60P,73E)	4	0	0							2 (885,1398)
	TLR22	49	-67685.5	-67667.3	36.30**	6	2	6 (67F,93K,457Y,472P,486E,558S)	2 (93K,486E)	6	0	0							2 (1863,2286)
	TLR23	29	-41530.8	-41451.4	158.70**	31	6	32 (67L,69T,88Q,89S,91E,110R,112S,113K,137S,139I,161A,163R,186S,212Y,258H,260K,311K,332C,334D,351L,356V,358L,403S,455S,456V,496H,524D,529P,543S,613R,672T,895L)	5 (91E,113K,161A,332C,456V)	31	0	1							3 (690,1884,2382)
	TLR25	23	-32394.7	-32391.9	5.58	N.A.	1	1 (434K)	0	1	0	0							0
	TLR27	3	-	-	-	-	-	-	-	-	-	-							-
	Number of PSSs identified in fish TLRs					89	35	102	22	101	0	1	p value = 0.0866	q value = 0.109	p value = 5.73e-05	q value = 1.47e-04	p value = 3.41e-06	q value = 1.53e-05	-
Number of PSSs identified in vertebrate TLRs						363	313	527	148	494	7	26	p value = 1.77e-03	q value = 3.24e-03	p value = 5.43e-14	q value = 4.89e-13	p value < 2.20e-16	q value = 3.96e-15	-
Note: a Number of PSSs detected in the investigated species per gene by the codeml M7/M8 method. b Number of PSSs detected in the investigated species per gene by the FUBAR method. c Number of PSSs detected in the investigated species per full gene (FL) by the two methods. d Number of PSSs detected in the investigated species per gene by both methods. c,d In parentheses are the exact position for…
