# Supplementary material for: Evolutionary History of the Toll-Like Receptor Gene Family across Vertebrates
Source: Genome Biol Evol. 2019 Dec 4;12(1):3615–34. doi: 10.1093/gbe/evz266 (PMC6946030; doi:10.1093/gbe/evz266)
Supplement: evz266_Supplementary_Data [file evz266_supplementary_data.zip › Supplementary Table S6.xlsx]

## Sheet: Table S6
Table S6. Extracellular (ECD), transmembrane (TM) and intracellular (ICD) amino acid ranges of vertebrate reference TLR genes
Species	Gene	Accession number	aa lengtha	ECD		TM		ICD
				start	end	start	end	start	end
human	TLR1	U88540.1	786	1	580	581	601	602	786
human	TLR2	U88878.1	784	1	588	589	609	610	784
human	TLR3	U88879.1	904	1	704	705	725	726	904
human	TLR4	AB445638.1	839	1	631	632	652	653	839
human	TLR5	AB060695.1	858	1	645	646	666	667	858
human	TLR6	NM_006068.4	796	1	586	587	607	608	796
human	TLR7	NM_016562.3	1049	1	839	840	860	861	1049
human	TLR8	AF246971.1	1038	1	822	823	845	846	1038
human	TLR9	NM_017442.3	1032	1	818	819	839	840	1032
human	TLR10	AF296673.1	811	1	576	577	597	598	811
mouse	TLR11	NM_205819.3	931	1	723	724	746	747	931
mouse	TLR12	NM_205823.2	906	1	709	710	730	731	906
mouse	TLR13	NM_205820.1	991	1	783	784	804	805	991
chicken	TLR1A	NM_001007488.4	818	1	592	593	615	616	818
chicken	TLR1B	NM_001081709.3	652	1	440	441	463	464	652
chicken	TLR2A	NM_204278.1	792	1	596	597	619	620	792
chicken	TLR2B	NM_001161650.1	732	1	544	545	567	568	732
chicken	TLR3	NM_001011691.3	896	1	696	697	719	720	896
chicken	TLR4	NM_001030693.1	843	1	641	642	662	663	843
chicken	TLR5	NM_001024586.1	861	1	646	647	668	669	861
chicken	TLR7	NM_001011688.2	1059	1	849	850	874	875	1059
chicken	TLR15	NM_001037835.1	868	1	653	654	676	677	868
chicken	TLR21	NM_001030558.1	972	1	752	753	775	776	972
painted turtle	TLR1	XM_008169981.1	654	1	446	447	469	470	654
painted turtle	TLR2	XM_008169402.1	783	1	586	587	609	610	783
painted turtle	TLR3	XM_008168449.1	896	1	696	697	719	720	896
painted turtle	TLR4	XM_005301387.2	840	1	637	638	660	661	840
painted turtle	TLR5	XM_005289598.2	885	1	667	668	690	691	885
painted turtle	TLR5L	XM_005307990.1	654	1	654	-	-	-	-
painted turtle	TLR7	XM_005287771.2	1059	1	845	846	899	900	1059
painted turtle	TLR8	XM_005287856.2	1049	1	833	834	853	854	1049
painted turtle	TLR13	XM_005312618.1	948	1	735	736	755	756	948
painted turtle	TLR14	XM_005293629.1	835	1	594	595	648	649	835
anole lizard	TLR15	XM_008102748.2	823	1	614	615	637	638	823
painted turtle	TLR21	XM_005314303.2	956	1	730	731	753	754	956
painted turtle	TLR22	XM_005298023.1	952	1	737	738	760	761	952
clawed frog	TLR1	XM_018095356.1	842	1	571	572	594	595	842
clawed frog	TLR2	XM_004911150.3	780	1	583	584	606	607	780
clawed frog	TLR3	XM_002934402.3	895	1	690	691	713	714	895
Tibetan frog	TLR4	XM_018565865.1	872	1	653	654	676	677	872
clawed frog	TLR5	XM_002940696.4	879	1	654	655	677	678	879
clawed frog	TLR5L	XM_002937504.4	653	1	653	-	-	-	-
clawed frog	TLR6	XM_018095359.1	796	1	580	581	603	604	796
clawed frog	TLR7	NM_001127411.1	1054	1	842	843	896	897	1054
clawed frog	TLR8	XM_002933813.1	1037	1	827	828	850	851	1037
clawed frog	TLR9	XM_018093220.1	1030	1	820	821	843	844	1030
clawed frog	TLR12	XM_002941824.4	894	1	694	695	717	718	894
clawed frog	TLR13	XM_002935001.4	948	1	740	741	763	764	948
clawed frog	TLR14	XM_004920396.3	835	1	595	596	649	650	835
Tibetan frog	TLR19	XM_018560096.1	950	1	756	757	779	780	950
clawed frog	TLR21	XM_002936397.3	937	1	735	736	758	759	937
clawed frog	TLR22	XM_002942535.4	944	1	740	741	763	764	944
zebra fish	TLR1	NM_001130593.1	795	1	582	583	605	606	795
zebra fish	TLR2	NM_212812.1	788	1	585	586	608	609	788
zebra fish	TLR3	NM_001013269.3	903	1	703	704	725	726	903
zebra fish	TLR4	NM_001328605.1	816	1	625	626	646	647	816
zebra fish	TLR5	XM_001919017.6	881	1	651	652	674	675	881
fugu	TLR5S	XM_003971921.2	641	1	641	-	-	-	-
zebra fish	TLR7	XM_021479060.1	1036	1	832	833	887	888	1036
zebra fish	TLR8	XM_001920559.6	1019	1	809	810	832	833	1019
zebra fish	TLR9	NM_001130594.1	1057	1	837	838	892	893	1057
zebra fish	TLR18	XM_005158050.4	854	1	595	596	621	622	854
zebra fish	TLR19	XM_009292292.3	958	1	655	656	808	809	958
zebra fish	TLR20	NM_001177443.2	950	1	750	751	773	774	950
zebra fish	TLR21	NM_001199335.1	989	1	763	764	794	795	989
zebra fish	TLR22	NM_001128675.2	947	1	740	741	766	767	947
fugu	TLR23	AC156435.1	941	1	749	750	779	780	941
spotted gar	TLR25	XM_015353150.1	821	1	597	598	620	621	821
Total aa lengthb			60,294	46,434		1,802		12,058
Note: The amino acid ranges of the ECD, TM and ICD domains of vertebrate reference TLRs were predicted by the SMART web tool (http://smart.embl-heidelberg.de/; Letunic and Bork 2018). a The protein sequence length of vertebrate reference TLRs. b Amino acid number for total protein sequences and the ECD, TM, and ICD of all vertebrate reference TLRs.
Literature Cited
Letunic I, Bork P 2018. 20 years of the SMART protein domain annotation resource. Nucleic Acids Res 46: D493-D496. doi: 10.1093/nar/gkx922
