# Supplementary material for: Evolutionary History of the Toll-Like Receptor Gene Family across Vertebrates
Source: Genome Biol Evol. 2019 Dec 4;12(1):3615–34. doi: 10.1093/gbe/evz266 (PMC6946030; doi:10.1093/gbe/evz266)
Supplement: evz266_Supplementary_Data [file evz266_supplementary_data.zip › Supplementary Table S7.xlsx]

## Sheet: Table S5
Table S7. Positively selected sites from TLR genes across different vertebrate clades, as inferred by the branch-site model of the PAML method
Gene	clade	Number of sequences	lnL MA model	lnL MA null model	-2lnΔL	PSSa
TLR3	mammal	23	-131991	-131992	1.92	0
	bird	37	-131992	-131992	N.A.	0
	reptile	14	-131984	-131990	12.84**	1 (686P)
	amphibian	38	-131992	-131992	N.A.	0
	fish	35	-131992	-131992	N.A.	0
TLR4	mammal	22	-73028.4	-73030.1	3.44	0
	bird	35	-73026.4	-73030.7	8.50**	1 (137L)
	reptile	13	-73030.5	-73032	3.12	0
	amphibian	8	-73008.2	-73023.6	30.92**	10 (159S,428S,557M,678Y,679C,684C,689D,690Y,719P,798P)
	fish	15	-73022.6	-73026.9	8.74**	2 (518N,684A)
TLR5	mammal	23	-122088	-122097	17.38**	2 (148T,166F)
	bird	34	-122094	-122098	8.00**	1 (558S)
	reptile	13	-122098	-122098	N.A.	0
	amphibian	28	-122091	-122098	12.78**	1 (604L)
	fish	32	-122081	-122089	16.54**	3 (37R,791M,845L)
TLR7	mammal	22	-132701	-132701	N.A.	0
	bird	39	-132706	-132706	N.A.	0
	reptile	13	-132706	-132706	N.A.	0
	amphibian	15	-132705	-132705	1.8	0
	fish	39	-132691	-132702	23.46**	2 (767E,887A)
Note: a In parentheses are the exact position for each PSS on reference sequences. The reference vertebrate TLRs are listed in supplementary table S6. -2lnΔL is distributed approximately as c2 with 1 degree of freedom. N.A. indicates not available because of a low -2lnΔL value. Asterisks indicate P value: * P < 0.05, ** P < 0.01.
