# Supplementary material for: Evolutionary History of the Toll-Like Receptor Gene Family across Vertebrates
Source: Genome Biol Evol. 2019 Dec 4;12(1):3615–34. doi: 10.1093/gbe/evz266 (PMC6946030; doi:10.1093/gbe/evz266)
Supplement: evz266_Supplementary_Data [file evz266_supplementary_data.zip › Supplementary Table S8.xlsx]

## Sheet: Table S7
Table S8. Phylogenetic model selection for different datasets of TLR protein sequence alignments
Dataset	Sequence number	AICs	Maximum likelihood	Bayes
Alignment used for building phylogentic tree in Figure 2	240	789949	-	gamma+fixed (vt)
Alignment used for building phylogentic tree in Figure 3	1726	2.65062e+07	JTT+G+F	-
Note: For each alignment, we estimated the statistical fit of various evolutionary models using the Akaike Information Criterion (AICc) (Akaike 1974). JTT indicates the substitution model of Jones, Taylor, and Thornton (Jones, et al. 1992); +I indicates an estimated proportion of invariant sites; +G indicates the gamma-distributed among-site rate variation, and +F indicates that the amino acid fr…
Literature Cited
Akaike H 1974. A new look at the statistical model identification. IEEE Transactions on Automatic Control 19: 716-723. doi: 10.1109/tac.1974.1100705
Jones DT, Taylor WR, Thornton JM 1992. The rapid generation of mutation data matrices from protein sequences. Comput Appl Biosci 8: 275-282.
